# Supplementary material for: Plant virus movement proteins originated from jelly-roll capsid proteins
Source: PLoS Biol. 2023 Jun 15;21(6):e3002157. doi: 10.1371/journal.pbio.3002157 (PMC10306228; doi:10.1371/journal.pbio.3002157)
Supplement: S2 Data — (ZIP) [file pbio.3002157.s007.zip › S2_Data/YP_654542_CiLVC.pdb]

ATOM      1  N   MET A   1       0.983  36.018  18.023  1.00  0.22
ATOM      2  CA  MET A   1       0.490  35.006  18.952  1.00  0.22
ATOM      3  C   MET A   1       1.602  34.502  19.841  1.00  0.22
ATOM      4  O   MET A   1       2.468  33.746  19.400  1.00  0.22
ATOM      5  N   ALA A   2       1.595  34.906  21.090  1.00  0.21
ATOM      6  CA  ALA A   2       2.396  34.222  22.102  1.00  0.21
ATOM      7  C   ALA A   2       3.502  33.417  21.462  1.00  0.21
ATOM      8  O   ALA A   2       3.601  33.345  20.237  1.00  0.21
ATOM      9  N   LEU A   3       4.371  32.786  22.159  1.00  0.21
ATOM     10  CA  LEU A   3       5.668  32.539  21.536  1.00  0.21
ATOM     11  C   LEU A   3       6.338  33.836  21.150  1.00  0.21
ATOM     12  O   LEU A   3       6.991  33.923  20.110  1.00  0.21
ATOM     13  N   SER A   4       6.122  34.591  21.935  1.00  0.19
ATOM     14  CA  SER A   4       6.636  34.181  23.239  1.00  0.19
ATOM     15  C   SER A   4       5.620  33.347  23.982  1.00  0.19
ATOM     16  O   SER A   4       4.954  32.495  23.394  1.00  0.19
ATOM     17  N   THR A   5       5.433  33.523  25.280  1.00  0.20
ATOM     18  CA  THR A   5       5.129  32.339  26.079  1.00  0.20
ATOM     19  C   THR A   5       4.427  31.292  25.247  1.00  0.20
ATOM     20  O   THR A   5       3.329  30.852  25.585  1.00  0.20
ATOM     21  N   ASN A   6       5.109  30.988  24.250  1.00  0.18
ATOM     22  CA  ASN A   6       6.437  30.481  24.585  1.00  0.18
ATOM     23  C   ASN A   6       7.465  30.960  23.589  1.00  0.18
ATOM     24  O   ASN A   6       7.122  31.402  22.492  1.00  0.18
ATOM     25  N   ASN A   7       8.658  30.837  24.043  1.00  0.22
ATOM     26  CA  ASN A   7       9.797  31.666  23.660  1.00  0.22
ATOM     27  C   ASN A   7       9.486  33.131  23.847  1.00  0.22
ATOM     28  O   ASN A   7       9.216  33.846  22.882  1.00  0.22
ATOM     29  N   ASN A   8       9.522  33.587  25.078  1.00  0.25
ATOM     30  CA  ASN A   8      10.338  34.745  25.431  1.00  0.25
ATOM     31  C   ASN A   8      10.622  35.597  24.217  1.00  0.25
ATOM     32  O   ASN A   8      10.966  36.772  24.338  1.00  0.25
ATOM     33  N   SER A   9      10.474  34.989  23.009  1.00  0.26
ATOM     34  CA  SER A   9      10.373  35.762  21.775  1.00  0.26
ATOM     35  C   SER A   9      11.066  35.054  20.635  1.00  0.26
ATOM     36  O   SER A   9      10.450  34.753  19.613  1.00  0.26
ATOM     37  N   SER A  10      12.318  34.803  20.829  1.00  0.26
ATOM     38  CA  SER A  10      13.266  35.320  19.846  1.00  0.26
ATOM     39  C   SER A  10      12.559  35.725  18.575  1.00  0.26
ATOM     40  O   SER A  10      12.399  36.913  18.294  1.00  0.26
ATOM     41  N   HIS A  11      12.126  34.756  17.792  1.00  0.31
ATOM     42  CA  HIS A  11      10.916  34.882  16.985  1.00  0.31
ATOM     43  C   HIS A  11      10.062  36.029  17.469  1.00  0.31
ATOM     44  O   HIS A  11      10.204  37.160  17.004  1.00  0.31
ATOM     45  N   VAL A  12       9.057  36.058  18.421  1.00  0.32
ATOM     46  CA  VAL A  12       8.515  37.348  18.838  1.00  0.32
ATOM     47  C   VAL A  12       7.093  37.205  19.326  1.00  0.32
ATOM     48  O   VAL A  12       6.848  37.085  20.526  1.00  0.32
ATOM     49  N   GLY A  13       6.231  37.220  18.432  1.00  0.31
ATOM     50  CA  GLY A  13       4.868  36.843  18.795  1.00  0.31
ATOM     51  C   GLY A  13       4.007  38.065  19.008  1.00  0.31
ATOM     52  O   GLY A  13       4.239  39.111  18.402  1.00  0.31
ATOM     53  N   ALA A  14       2.974  37.853  19.934  1.00  0.31
ATOM     54  CA  ALA A  14       1.944  38.887  19.982  1.00  0.31
ATOM     55  C   ALA A  14       2.448  40.118  20.695  1.00  0.31
ATOM     56  O   ALA A  14       2.540  41.195  20.105  1.00  0.31
ATOM     57  N   ASP A  15       2.760  39.921  21.951  1.00  0.30
ATOM     58  CA  ASP A  15       3.307  41.018  22.743  1.00  0.30
ATOM     59  C   ASP A  15       4.372  41.762  21.974  1.00  0.30
ATOM     60  O   ASP A  15       4.075  42.693  21.226  1.00  0.30
ATOM     61  N   ASP A  16       5.576  41.423  22.099  1.00  0.38
ATOM     62  CA  ASP A  16       6.522  41.883  21.088  1.00  0.38
ATOM     63  C   ASP A  16       5.800  42.477  19.902  1.00  0.38
ATOM     64  O   ASP A  16       5.797  43.693  19.710  1.00  0.38
ATOM     65  N   PHE A  17       5.190  41.527  19.126  1.00  0.39
ATOM     66  CA  PHE A  17       4.318  42.034  18.070  1.00  0.39
ATOM     67  C   PHE A  17       3.724  43.368  18.454  1.00  0.39
ATOM     68  O   PHE A  17       3.807  44.335  17.696  1.00  0.39
ATOM     69  N   LEU A  18       3.071  43.498  19.694  1.00  0.34
ATOM     70  CA  LEU A  18       2.627  44.787  20.216  1.00  0.34
ATOM     71  C   LEU A  18       3.692  45.842  20.031  1.00  0.34
ATOM     72  O   LEU A  18       3.412  46.943  19.558  1.00  0.34
ATOM     73  N   GLU A  19       4.827  45.504  20.387  1.00  0.35
ATOM     74  CA  GLU A  19       5.983  46.366  20.161  1.00  0.35
ATOM     75  C   GLU A  19       6.145  46.679  18.693  1.00  0.35
ATOM     76  O   GLU A  19       6.408  47.822  18.318  1.00  0.35
ATOM     77  N   LEU A  20       6.009  45.755  17.840  1.00  0.40
ATOM     78  CA  LEU A  20       6.050  45.975  16.397  1.00  0.40
ATOM     79  C   LEU A  20       4.997  46.970  15.971  1.00  0.40
ATOM     80  O   LEU A  20       5.265  47.869  15.174  1.00  0.40
ATOM     81  N   GLU A  21       3.801  46.803  16.507  1.00  0.34
ATOM     82  CA  GLU A  21       2.725  47.765  16.286  1.00  0.34
ATOM     83  C   GLU A  21       3.187  49.171  16.587  1.00  0.34
ATOM     84  O   GLU A  21       3.022  50.077  15.770  1.00  0.34
ATOM     85  N   ASN A  22       3.725  49.330  17.679  1.00  0.31
ATOM     86  CA  ASN A  22       4.230  50.638  18.084  1.00  0.31
ATOM     87  C   ASN A  22       5.227  51.167  17.080  1.00  0.31
ATOM     88  O   ASN A  22       5.222  52.353  16.752  1.00  0.31
ATOM     89  N   ILE A  23       6.028  50.463  16.590  1.00  0.37
ATOM     90  CA  ILE A  23       6.967  50.864  15.546  1.00  0.37
ATOM     91  C   ILE A  23       6.238  51.228  14.274  1.00  0.37
ATOM     92  O   ILE A  23       6.437  52.310  13.722  1.00  0.37
ATOM     93  N   LEU A  24       5.362  50.314  13.775  1.00  0.38
ATOM     94  CA  LEU A  24       4.750  50.561  12.473  1.00  0.38
ATOM     95  C   LEU A  24       3.836  51.762  12.525  1.00  0.38
ATOM     96  O   LEU A  24       3.844  52.599  11.622  1.00  0.38
ATOM     97  N   SER A  25       3.035  51.839  13.614  1.00  0.34
ATOM     98  CA  SER A  25       2.195  53.028  13.731  1.00  0.34
ATOM     99  C   SER A  25       3.031  54.254  14.012  1.00  0.34
ATOM    100  O   SER A  25       3.470  54.942  13.091  1.00  0.34
ATOM    101  N   SER A  26       3.291  54.583  15.362  1.00  0.30
ATOM    102  CA  SER A  26       3.945  55.862  15.619  1.00  0.30
ATOM    103  C   SER A  26       4.156  56.629  14.335  1.00  0.30
ATOM    104  O   SER A  26       4.134  56.054  13.247  1.00  0.30
ATOM    105  N   GLU A  27       4.312  57.698  14.630  1.00  0.31
ATOM    106  CA  GLU A  27       4.235  58.627  13.507  1.00  0.31
ATOM    107  C   GLU A  27       5.437  58.486  12.605  1.00  0.31
ATOM    108  O   GLU A  27       5.944  59.473  12.071  1.00  0.31
ATOM    109  N   TYR A  28       5.669  57.462  12.578  1.00  0.34
ATOM    110  CA  TYR A  28       6.310  57.070  11.327  1.00  0.34
ATOM    111  C   TYR A  28       6.424  58.245  10.386  1.00  0.34
ATOM    112  O   TYR A  28       5.667  59.211  10.490  1.00  0.34
ATOM    113  N   ASN A  29       7.285  58.083   9.610  1.00  0.33
ATOM    114  CA  ASN A  29       7.301  58.896   8.398  1.00  0.33
ATOM    115  C   ASN A  29       7.330  58.027   7.164  1.00  0.33
ATOM    116  O   ASN A  29       8.076  57.050   7.099  1.00  0.33
ATOM    117  N   GLU A  30       6.657  58.350   6.397  1.00  0.34
ATOM    118  CA  GLU A  30       6.141  57.452   5.368  1.00  0.34
ATOM    119  C   GLU A  30       7.009  57.491   4.132  1.00  0.34
ATOM    120  O   GLU A  30       7.147  56.491   3.428  1.00  0.34
ATOM    121  N   GLU A  31       7.465  58.480   3.972  1.00  0.27
ATOM    122  CA  GLU A  31       8.449  58.624   2.903  1.00  0.27
ATOM    123  C   GLU A  31       9.690  57.816   3.199  1.00  0.27
ATOM    124  O   GLU A  31      10.156  57.047   2.358  1.00  0.27
ATOM    125  N   GLY A  32      10.165  58.005   4.334  1.00  0.28
ATOM    126  CA  GLY A  32      11.427  57.313   4.582  1.00  0.28
ATOM    127  C   GLY A  32      11.207  55.828   4.739  1.00  0.28
ATOM    128  O   GLY A  32      11.947  55.018   4.179  1.00  0.28
ATOM    129  N   ILE A  33      10.207  55.581   5.489  1.00  0.37
ATOM    130  CA  ILE A  33       9.781  54.185   5.464  1.00  0.37
ATOM    131  C   ILE A  33       9.278  53.799   4.093  1.00  0.37
ATOM    132  O   ILE A  33       8.492  54.523   3.483  1.00  0.37
ATOM    133  N   PHE A  34       9.666  52.817   3.673  1.00  0.36
ATOM    134  CA  PHE A  34       9.444  52.441   2.280  1.00  0.36
ATOM    135  C   PHE A  34      10.684  52.680   1.452  1.00  0.36
ATOM    136  O   PHE A  34      11.062  51.846   0.629  1.00  0.36
ATOM    137  N   LYS A  35      11.214  53.827   1.756  1.00  0.35
ATOM    138  CA  LYS A  35      12.618  53.828   1.357  1.00  0.35
ATOM    139  C   LYS A  35      13.409  52.824   2.161  1.00  0.35
ATOM    140  O   LYS A  35      14.022  51.913   1.604  1.00  0.35
ATOM    141  N   THR A  36      13.400  52.994   3.585  1.00  0.39
ATOM    142  CA  THR A  36      14.291  52.111   4.333  1.00  0.39
ATOM    143  C   THR A  36      13.672  50.746   4.513  1.00  0.39
ATOM    144  O   THR A  36      14.016  49.799   3.805  1.00  0.39
ATOM    145  N   SER A  37      12.714  50.674   5.520  1.00  0.42
ATOM    146  CA  SER A  37      11.933  49.444   5.415  1.00  0.42
ATOM    147  C   SER A  37      12.051  48.846   4.034  1.00  0.42
ATOM    148  O   SER A  37      12.885  47.972   3.795  1.00  0.42
ATOM    149  N   LYS A  38      11.200  49.276   2.965  1.00  0.46
ATOM    150  CA  LYS A  38      11.711  48.500   1.839  1.00  0.46
ATOM    151  C   LYS A  38      10.660  47.551   1.316  1.00  0.46
ATOM    152  O   LYS A  38      10.595  46.393   1.729  1.00  0.46
ATOM    153  N   THR A  39      10.054  48.291   0.491  1.00  0.52
ATOM    154  CA  THR A  39       8.908  47.491   0.068  1.00  0.52
ATOM    155  C   THR A  39       9.017  47.119  -1.391  1.00  0.52
ATOM    156  O   THR A  39       9.803  47.708  -2.134  1.00  0.52
ATOM    157  N   VAL A  40       8.190  46.213  -1.465  1.00  0.52
ATOM    158  CA  VAL A  40       8.225  45.744  -2.847  1.00  0.52
ATOM    159  C   VAL A  40       6.910  45.114  -3.237  1.00  0.52
ATOM    160  O   VAL A  40       6.353  44.306  -2.493  1.00  0.52
ATOM    161  N   CYS A  41       6.690  45.557  -4.227  1.00  0.58
ATOM    162  CA  CYS A  41       5.444  45.013  -4.758  1.00  0.58
ATOM    163  C   CYS A  41       5.714  43.866  -5.702  1.00  0.58
ATOM    164  O   CYS A  41       6.768  43.805  -6.334  1.00  0.58
ATOM    165  N   ILE A  42       4.642  43.018  -5.688  1.00  0.59
ATOM    166  CA  ILE A  42       4.827  41.834  -6.521  1.00  0.59
ATOM    167  C   ILE A  42       3.540  41.454  -7.213  1.00  0.59
ATOM    168  O   ILE A  42       2.561  41.085  -6.565  1.00  0.59
ATOM    169  N   ARG A  43       3.655  41.568  -8.364  1.00  0.59
ATOM    170  CA  ARG A  43       2.558  41.103  -9.207  1.00  0.59
ATOM    171  C   ARG A  43       2.729  39.645  -9.560  1.00  0.59
ATOM    172  O   ARG A  43       3.800  39.070  -9.363  1.00  0.59
ATOM    173  N   THR A  44       1.775  39.063 -10.044  1.00  0.55
ATOM    174  CA  THR A  44       1.901  37.630 -10.289  1.00  0.55
ATOM    175  C   THR A  44       0.821  37.145 -11.227  1.00  0.55
ATOM    176  O   THR A  44      -0.358  37.445 -11.039  1.00  0.55
ATOM    177  N   ASP A  45       1.216  36.598 -11.940  1.00  0.53
ATOM    178  CA  ASP A  45       0.320  35.845 -12.814  1.00  0.53
ATOM    179  C   ASP A  45       0.490  34.359 -12.609  1.00  0.53
ATOM    180  O   ASP A  45      -0.490  33.623 -12.493  1.00  0.53
ATOM    181  N   LYS A  46       1.857  34.042 -12.584  1.00  0.51
ATOM    182  CA  LYS A  46       2.160  32.637 -12.333  1.00  0.51
ATOM    183  C   LYS A  46       1.826  32.258 -10.910  1.00  0.51
ATOM    184  O   LYS A  46       0.667  32.309 -10.500  1.00  0.51
ATOM    185  N   ARG A  47       2.773  31.908 -10.220  1.00  0.60
ATOM    186  CA  ARG A  47       2.444  31.433  -8.879  1.00  0.60
ATOM    187  C   ARG A  47       3.671  31.402  -8.000  1.00  0.60
ATOM    188  O   ARG A  47       3.571  31.245  -6.783  1.00  0.60
ATOM    189  N   ILE A  48       4.821  31.571  -8.757  1.00  0.67
ATOM    190  CA  ILE A  48       6.020  31.603  -7.925  1.00  0.67
ATOM    191  C   ILE A  48       6.917  32.754  -8.312  1.00  0.67
ATOM    192  O   ILE A  48       7.075  33.059  -9.495  1.00  0.67
ATOM    193  N   GLY A  49       7.369  33.230  -7.377  1.00  0.68
ATOM    194  CA  GLY A  49       8.284  34.334  -7.652  1.00  0.68
ATOM    195  C   GLY A  49       9.357  34.422  -6.593  1.00  0.68
ATOM    196  O   GLY A  49       9.229  33.841  -5.515  1.00  0.68
ATOM    197  N   VAL A  50      10.344  35.205  -7.102  1.00  0.69
ATOM    198  CA  VAL A  50      11.459  35.392  -6.179  1.00  0.69
ATOM    199  C   VAL A  50      11.855  36.847  -6.098  1.00  0.69
ATOM    200  O   VAL A  50      11.779  37.576  -7.086  1.00  0.69
ATOM    201  N   GLY A  51      12.239  37.147  -4.955  1.00  0.69
ATOM    202  CA  GLY A  51      12.596  38.550  -4.767  1.00  0.69
ATOM    203  C   GLY A  51      13.704  38.695  -3.752  1.00  0.69
ATOM    204  O   GLY A  51      13.745  37.972  -2.756  1.00  0.69
ATOM    205  N   PHE A  52      14.479  39.599  -4.094  1.00  0.65
ATOM    206  CA  PHE A  52      15.519  39.913  -3.119  1.00  0.65
ATOM    207  C   PHE A  52      14.956  40.712  -1.967  1.00  0.65
ATOM    208  O   PHE A  52      14.285  41.723  -2.171  1.00  0.65
ATOM    209  N   LEU A  53      15.286  40.183  -0.992  1.00  0.67
ATOM    210  CA  LEU A  53      14.726  40.756   0.228  1.00  0.67
ATOM    211  C   LEU A  53      15.578  41.899   0.728  1.00  0.67
ATOM    212  O   LEU A  53      15.378  42.396   1.836  1.00  0.67
ATOM    213  N   THR A  54      16.395  42.270   0.047  1.00  0.57
ATOM    214  CA  THR A  54      17.192  43.327   0.662  1.00  0.57
ATOM    215  C   THR A  54      17.120  44.600  -0.148  1.00  0.57
ATOM    216  O   THR A  54      17.928  45.510   0.035  1.00  0.57
ATOM    217  N   PRO A  55      16.366  44.812  -0.939  1.00  0.48
ATOM    218  CA  PRO A  55      16.386  45.951  -1.852  1.00  0.48
ATOM    219  C   PRO A  55      17.659  45.969  -2.665  1.00  0.48
ATOM    220  O   PRO A  55      17.980  45.002  -3.355  1.00  0.48
ATOM    221  N   ASN A  56      18.380  46.813  -2.709  1.00  0.51
ATOM    222  CA  ASN A  56      19.613  46.911  -3.486  1.00  0.51
ATOM    223  C   ASN A  56      20.583  47.871  -2.841  1.00  0.51
ATOM    224  O   ASN A  56      21.705  47.498  -2.499  1.00  0.51
ATOM    225  N   ASP A  57      19.946  49.068  -2.767  1.00  0.49
ATOM    226  CA  ASP A  57      20.748  50.087  -2.095  1.00  0.49
ATOM    227  C   ASP A  57      21.299  49.567  -0.789  1.00  0.49
ATOM    228  O   ASP A  57      22.487  49.717  -0.503  1.00  0.49
ATOM    229  N   MET A  58      20.351  48.969  -0.066  1.00  0.53
ATOM    230  CA  MET A  58      20.742  48.405   1.222  1.00  0.53
ATOM    231  C   MET A  58      21.888  47.435   1.062  1.00  0.53
ATOM    232  O   MET A  58      22.902  47.538   1.753  1.00  0.53
ATOM    233  N   ILE A  59      21.895  46.415   0.182  1.00  0.53
ATOM    234  CA  ILE A  59      22.990  45.495  -0.112  1.00  0.53
ATOM    235  C   ILE A  59      24.285  46.243  -0.318  1.00  0.53
ATOM    236  O   ILE A  59      25.354  45.769   0.066  1.00  0.53
ATOM    237  N   SER A  60      24.224  47.339  -0.881  1.00  0.49
ATOM    238  CA  SER A  60      25.468  48.076  -1.086  1.00  0.49
ATOM    239  C   SER A  60      25.965  48.668   0.211  1.00  0.49
ATOM    240  O   SER A  60      27.144  48.548   0.547  1.00  0.49
ATOM    241  N   ARG A  61      25.070  49.279   0.893  1.00  0.49
ATOM    242  CA  ARG A  61      25.454  49.889   2.162  1.00  0.49
ATOM    243  C   ARG A  61      25.973  48.850   3.127  1.00  0.49
ATOM    244  O   ARG A  61      26.957  49.079   3.829  1.00  0.49
ATOM    245  N   LEU A  62      25.318  47.631   3.205  1.00  0.52
ATOM    246  CA  LEU A  62      25.741  46.549   4.089  1.00  0.52
ATOM    247  C   LEU A  62      27.088  46.008   3.675  1.00  0.52
ATOM    248  O   LEU A  62      27.875  45.567   4.513  1.00  0.52
ATOM    249  N   VAL A  63      27.371  46.027   2.446  1.00  0.52
ATOM    250  CA  VAL A  63      28.670  45.516   2.018  1.00  0.52
ATOM    251  C   VAL A  63      29.779  46.461   2.415  1.00  0.52
ATOM    252  O   VAL A  63      30.896  46.033   2.707  1.00  0.52
ATOM    253  N   GLY A  64      29.409  47.703   2.404  1.00  0.53
ATOM    254  CA  GLY A  64      30.402  48.710   2.769  1.00  0.53
ATOM    255  C   GLY A  64      30.658  48.702   4.257  1.00  0.53
ATOM    256  O   GLY A  64      31.807  48.684   4.698  1.00  0.53
ATOM    257  N   PHE A  65      29.655  48.713   5.036  1.00  0.56
ATOM    258  CA  PHE A  65      29.815  48.672   6.486  1.00  0.56
ATOM    259  C   PHE A  65      30.609  47.459   6.908  1.00  0.56
ATOM    260  O   PHE A  65      31.453  47.539   7.801  1.00  0.56
ATOM    261  N   ILE A  66      30.401  46.284   6.313  1.00  0.53
ATOM    262  CA  ILE A  66      31.129  45.055   6.612  1.00  0.53
ATOM    263  C   ILE A  66      32.581  45.176   6.212  1.00  0.53
ATOM    264  O   ILE A  66      33.471  44.720   6.929  1.00  0.53
ATOM    265  N   ASN A  67      32.778  45.772   5.110  1.00  0.51
ATOM    266  CA  ASN A  67      34.167  45.932   4.691  1.00  0.51
ATOM    267  C   ASN A  67      34.925  46.813   5.655  1.00  0.51
ATOM    268  O   ASN A  67      36.116  46.609   5.892  1.00  0.51
ATOM    269  N   ARG A  68      34.219  47.770   6.188  1.00  0.52
ATOM    270  CA  ARG A  68      34.892  48.692   7.098  1.00  0.52
ATOM    271  C   ARG A  68      35.144  48.042   8.437  1.00  0.52
ATOM    272  O   ARG A  68      36.264  48.062   8.947  1.00  0.52
ATOM    273  N   LYS A  69      34.156  47.445   9.068  1.00  0.53
ATOM    274  CA  LYS A  69      34.278  46.749  10.346  1.00  0.53
ATOM    275  C   LYS A  69      35.323  45.661  10.270  1.00  0.53
ATOM    276  O   LYS A  69      36.207  45.577  11.123  1.00  0.53
ATOM    277  N   ALA A  70      35.280  44.813   9.294  1.00  0.50
ATOM    278  CA  ALA A  70      36.235  43.720   9.141  1.00  0.50
ATOM    279  C   ALA A  70      37.649  44.244   9.071  1.00  0.50
ATOM    280  O   ALA A  70      38.558  43.692   9.692  1.00  0.50
ATOM    281  N   GLU A  71      37.766  45.248   8.345  1.00  0.48
ATOM    282  CA  GLU A  71      39.105  45.820   8.234  1.00  0.48
ATOM    283  C   GLU A  71      39.591  46.322   9.573  1.00  0.48
ATOM    284  O   GLU A  71      40.746  46.112   9.943  1.00  0.48
ATOM    285  N   ASP A  72      38.672  47.010  10.324  1.00  0.48
ATOM    286  CA  ASP A  72      39.015  47.564  11.630  1.00  0.48
ATOM    287  C   ASP A  72      39.336  46.467  12.616  1.00  0.48
ATOM    288  O   ASP A  72      40.008  46.699  13.621  1.00  0.48
ATOM    289  N   ALA A  73      38.914  45.253  12.432  1.00  0.47
ATOM    290  CA  ALA A  73      39.125  44.102  13.305  1.00  0.47
ATOM    291  C   ALA A  73      40.249  43.234  12.792  1.00  0.47
ATOM    292  O   ALA A  73      40.668  42.287  13.459  1.00  0.47
ATOM    293  N   GLY A  74      40.707  43.534  11.684  1.00  0.47
ATOM    294  CA  GLY A  74      41.784  42.711  11.140  1.00  0.47
ATOM    295  C   GLY A  74      41.242  41.430  10.553  1.00  0.47
ATOM    296  O   GLY A  74      41.593  40.336  10.995  1.00  0.47
ATOM    297  N   VAL A  75      40.626  41.587   9.834  1.00  0.52
ATOM    298  CA  VAL A  75      40.193  40.369   9.155  1.00  0.52
ATOM    299  C   VAL A  75      40.317  40.511   7.657  1.00  0.52
ATOM    300  O   VAL A  75      40.929  41.459   7.163  1.00  0.52
ATOM    301  N   ARG A  76      39.831  39.721   6.987  1.00  0.46
ATOM    302  CA  ARG A  76      40.082  39.856   5.555  1.00  0.46
ATOM    303  C   ARG A  76      39.141  38.984   4.757  1.00  0.46
ATOM    304  O   ARG A  76      39.431  37.816   4.498  1.00  0.46
ATOM    305  N   SER A  77      38.105  39.620   4.439  1.00  0.46
ATOM    306  CA  SER A  77      37.095  38.858   3.709  1.00  0.46
ATOM    307  C   SER A  77      36.383  37.891   4.624  1.00  0.46
ATOM    308  O   SER A  77      35.153  37.868   4.683  1.00  0.46
ATOM    309  N   VAL A  78      37.251  37.260   5.180  1.00  0.46
ATOM    310  CA  VAL A  78      36.799  36.066   5.889  1.00  0.46
ATOM    311  C   VAL A  78      35.339  35.796   5.614  1.00  0.46
ATOM    312  O   VAL A  78      34.498  35.916   6.505  1.00  0.46
ATOM    313  N   GLU A  79      35.095  35.420   4.312  1.00  0.49
ATOM    314  CA  GLU A  79      34.340  34.171   4.328  1.00  0.49
ATOM    315  C   GLU A  79      33.680  33.955   5.669  1.00  0.49
ATOM    316  O   GLU A  79      33.069  32.914   5.910  1.00  0.49
ATOM    317  N   SER A  80      34.165  35.352   6.155  1.00  0.54
ATOM    318  CA  SER A  80      33.353  36.559   6.278  1.00  0.54
ATOM    319  C   SER A  80      31.882  36.219   6.318  1.00  0.54
ATOM    320  O   SER A  80      31.488  35.090   6.027  1.00  0.54
ATOM    321  N   PHE A  81      31.217  37.158   6.652  1.00  0.58
ATOM    322  CA  PHE A  81      29.989  36.613   7.223  1.00  0.58
ATOM    323  C   PHE A  81      29.083  37.718   7.710  1.00  0.58
ATOM    324  O   PHE A  81      29.550  38.737   8.219  1.00  0.58
ATOM    325  N   ARG A  82      28.009  37.324   7.474  1.00  0.58
ATOM    326  CA  ARG A  82      26.979  38.213   8.003  1.00  0.58
ATOM    327  C   ARG A  82      25.839  37.423   8.602  1.00  0.58
ATOM    328  O   ARG A  82      25.564  36.299   8.183  1.00  0.58
ATOM    329  N   GLN A  83      25.371  38.011   9.397  1.00  0.62
ATOM    330  CA  GLN A  83      24.244  37.335  10.033  1.00  0.62
ATOM    331  C   GLN A  83      23.014  38.211  10.025  1.00  0.62
ATOM    332  O   GLN A  83      23.049  39.352  10.487  1.00  0.62
ATOM    333  N   ILE A  84      22.056  37.734   9.559  1.00  0.61
ATOM    334  CA  ILE A  84      20.755  38.391   9.648  1.00  0.61
ATOM    335  C   ILE A  84      19.950  37.841  10.801  1.00  0.61
ATOM    336  O   ILE A  84      19.753  36.631  10.912  1.00  0.61
ATOM    337  N   SER A  85      19.547  38.467  11.518  1.00  0.64
ATOM    338  CA  SER A  85      18.921  37.948  12.730  1.00  0.64
ATOM    339  C   SER A  85      17.423  38.127  12.685  1.00  0.64
ATOM    340  O   SER A  85      16.668  37.209  13.005  1.00  0.64
ATOM    341  N   ASP A  86      16.984  39.010  12.389  1.00  0.67
ATOM    342  CA  ASP A  86      15.531  39.149  12.426  1.00  0.67
ATOM    343  C   ASP A  86      15.009  39.710  11.125  1.00  0.67
ATOM    344  O   ASP A  86      15.544  40.686  10.599  1.00  0.67
ATOM    345  N   VAL A  87      14.116  39.165  10.703  1.00  0.67
ATOM    346  CA  VAL A  87      13.494  39.612   9.460  1.00  0.67
ATOM    347  C   VAL A  87      12.000  39.756   9.624  1.00  0.67
ATOM    348  O   VAL A  87      11.295  38.775   9.861  1.00  0.67
ATOM    349  N   VAL A  88      11.507  40.769   9.531  1.00  0.70
ATOM    350  CA  VAL A  88      10.068  40.981   9.655  1.00  0.70
ATOM    351  C   VAL A  88       9.441  41.231   8.305  1.00  0.70
ATOM    352  O   VAL A  88       9.955  42.014   7.506  1.00  0.70
ATOM    353  N   LEU A  89       8.387  40.644   7.980  1.00  0.68
ATOM    354  CA  LEU A  89       7.691  40.799   6.706  1.00  0.68
ATOM    355  C   LEU A  89       6.266  41.249   6.919  1.00  0.68
ATOM    356  O   LEU A  89       5.522  40.642   7.689  1.00  0.68
ATOM    357  N   ILE A  90       5.946  42.146   6.344  1.00  0.70
ATOM    358  CA  ILE A  90       4.577  42.651   6.402  1.00  0.70
ATOM    359  C   ILE A  90       3.844  42.370   5.112  1.00  0.70
ATOM    360  O   ILE A  90       4.296  42.754   4.034  1.00  0.70
ATOM    361  N   ILE A  91       2.861  41.802   5.089  1.00  0.70
ATOM    362  CA  ILE A  91       2.083  41.459   3.903  1.00  0.70
ATOM    363  C   ILE A  91       0.753  42.174   3.904  1.00  0.70
ATOM    364  O   ILE A  91       0.116  42.318   4.948  1.00  0.70
ATOM    365  N   VAL A  92       0.406  42.550   2.900  1.00  0.70
ATOM    366  CA  VAL A  92      -0.829  43.322   2.795  1.00  0.70
ATOM    367  C   VAL A  92      -1.666  42.846   1.632  1.00  0.70
ATOM    368  O   VAL A  92      -1.147  42.590   0.545  1.00  0.70
ATOM    369  N   PRO A  93      -2.692  42.780   1.898  1.00  0.65
ATOM    370  CA  PRO A  93      -3.571  42.438   0.784  1.00  0.65
ATOM    371  C   PRO A  93      -3.944  43.668  -0.008  1.00  0.65
ATOM    372  O   PRO A  93      -3.735  44.795   0.444  1.00  0.65
ATOM    373  N   GLN A  94      -4.373  43.494  -0.926  1.00  0.62
ATOM    374  CA  GLN A  94      -4.686  44.629  -1.789  1.00  0.62
ATOM    375  C   GLN A  94      -6.087  44.517  -2.341  1.00  0.62
ATOM    376  O   GLN A  94      -6.792  45.517  -2.480  1.00  0.62
ATOM    377  N   ILE A  95      -6.397  43.464  -2.598  1.00  0.55
ATOM    378  CA  ILE A  95      -7.757  43.297  -3.100  1.00  0.55
ATOM    379  C   ILE A  95      -8.552  42.370  -2.212  1.00  0.55
ATOM    380  O   ILE A  95      -8.242  42.210  -1.031  1.00  0.55
ATOM    381  N   ALA A  96      -9.514  41.791  -2.730  1.00  0.56
ATOM    382  CA  ALA A  96     -10.454  41.015  -1.927  1.00  0.56
ATOM    383  C   ALA A  96     -10.433  39.559  -2.327  1.00  0.56
ATOM    384  O   ALA A  96     -11.299  38.782  -1.925  1.00  0.56
ATOM    385  N   LEU A  97      -9.569  39.188  -3.032  1.00  0.61
ATOM    386  CA  LEU A  97      -9.517  37.807  -3.505  1.00  0.61
ATOM    387  C   LEU A  97      -8.779  36.928  -2.524  1.00  0.61
ATOM    388  O   LEU A  97      -7.860  37.380  -1.840  1.00  0.61
ATOM    389  N   PRO A  98      -9.156  35.761  -2.465  1.00  0.72
ATOM    390  CA  PRO A  98      -8.517  34.830  -1.539  1.00  0.72
ATOM    391  C   PRO A  98      -7.195  34.347  -2.085  1.00  0.72
ATOM    392  O   PRO A  98      -7.064  34.089  -3.282  1.00  0.72
ATOM    393  N   ALA A  99      -6.323  34.254  -1.220  1.00  0.73
ATOM    394  CA  ALA A  99      -4.997  33.831  -1.658  1.00  0.73
ATOM    395  C   ALA A  99      -4.214  33.235  -0.513  1.00  0.73
ATOM    396  O   ALA A  99      -4.593  33.376   0.650  1.00  0.73
ATOM    397  N   GLU A 100      -3.256  32.650  -0.783  1.00  0.78
ATOM    398  CA  GLU A 100      -2.356  32.067   0.207  1.00  0.78
ATOM    399  C   GLU A 100      -0.913  32.258  -0.195  1.00  0.78
ATOM    400  O   GLU A 100      -0.569  32.155  -1.372  1.00  0.78
ATOM    401  N   LEU A 101      -0.144  32.510   0.692  1.00  0.78
ATOM    402  CA  LEU A 101       1.251  32.806   0.382  1.00  0.78
ATOM    403  C   LEU A 101       2.181  31.912   1.167  1.00  0.78
ATOM    404  O   LEU A 101       1.962  31.662   2.352  1.00  0.78
ATOM    405  N   SER A 102       3.169  31.454   0.530  1.00  0.78
ATOM    406  CA  SER A 102       4.198  30.641   1.172  1.00  0.78
ATOM    407  C   SER A 102       5.554  31.293   1.055  1.00  0.78
ATOM    408  O   SER A 102       6.042  31.538  -0.049  1.00  0.78
ATOM    409  N   LEU A 103       6.097  31.545   2.014  1.00  0.80
ATOM    410  CA  LEU A 103       7.372  32.257   2.017  1.00  0.80
ATOM    411  C   LEU A 103       8.497  31.348   2.452  1.00  0.80
ATOM    412  O   LEU A 103       8.302  30.454   3.276  1.00  0.80
ATOM    413  N   LYS A 104       9.619  31.628   1.872  1.00  0.78
ATOM    414  CA  LYS A 104      10.791  30.808   2.164  1.00  0.78
ATOM    415  C   LYS A 104      12.059  31.619   2.054  1.00  0.78
ATOM    416  O   LYS A 104      12.184  32.477   1.180  1.00  0.78
ATOM    417  N   LEU A 105      12.905  31.418   2.804  1.00  0.77
ATOM    418  CA  LEU A 105      14.235  32.004   2.672  1.00  0.77
ATOM    419  C   LEU A 105      15.104  31.173   1.758  1.00  0.77
ATOM    420  O   LEU A 105      15.086  29.944   1.818  1.00  0.77
ATOM    421  N   VAL A 106      15.820  31.716   0.966  1.00  0.72
ATOM    422  CA  VAL A 106      16.559  30.957  -0.038  1.00  0.72
ATOM    423  C   VAL A 106      17.859  31.643  -0.384  1.00  0.72
ATOM    424  O   VAL A 106      18.079  32.797  -0.018  1.00  0.72
ATOM    425  N   ASP A 107      18.552  30.930  -1.009  1.00  0.68
ATOM    426  CA  ASP A 107      19.801  31.422  -1.582  1.00  0.68
ATOM    427  C   ASP A 107      19.619  31.794  -3.035  1.00  0.68
ATOM    428  O   ASP A 107      19.220  30.964  -3.852  1.00  0.68
ATOM    429  N   SER A 108      19.843  32.804  -3.365  1.00  0.67
ATOM    430  CA  SER A 108      19.611  33.379  -4.687  1.00  0.67
ATOM    431  C   SER A 108      20.003  32.408  -5.775  1.00  0.67
ATOM    432  O   SER A 108      19.401  32.388  -6.848  1.00  0.67
ATOM    433  N   ALA A 109      20.861  31.718  -5.550  1.00  0.64
ATOM    434  CA  ALA A 109      21.320  30.840  -6.623  1.00  0.64
ATOM    435  C   ALA A 109      20.474  29.592  -6.699  1.00  0.64
ATOM    436  O   ALA A 109      20.532  28.851  -7.681  1.00  0.64
ATOM    437  N   ASN A 110      19.744  29.405  -5.704  1.00  0.66
ATOM    438  CA  ASN A 110      18.793  28.298  -5.744  1.00  0.66
ATOM    439  C   ASN A 110      17.419  28.750  -5.310  1.00  0.66
ATOM    440  O   ASN A 110      17.226  29.175  -4.171  1.00  0.66
ATOM    441  N   ILE A 111      16.650  28.674  -6.044  1.00  0.66
ATOM    442  CA  ILE A 111      15.365  29.321  -5.798  1.00  0.66
ATOM    443  C   ILE A 111      14.382  28.353  -5.182  1.00  0.66
ATOM    444  O   ILE A 111      13.370  28.761  -4.612  1.00  0.66
ATOM    445  N   LEU A 112      14.566  27.258  -5.237  1.00  0.66
ATOM    446  CA  LEU A 112      13.582  26.270  -4.805  1.00  0.66
ATOM    447  C   LEU A 112      13.999  25.626  -3.504  1.00  0.66
ATOM    448  O   LEU A 112      13.279  24.792  -2.955  1.00  0.66
ATOM    449  N   GLU A 113      15.016  25.971  -3.078  1.00  0.72
ATOM    450  CA  GLU A 113      15.492  25.338  -1.852  1.00  0.72
ATOM    451  C   GLU A 113      15.632  26.351  -0.740  1.00  0.72
ATOM    452  O   GLU A 113      16.333  27.352  -0.885  1.00  0.72
ATOM    453  N   ALA A 114      15.040  26.101   0.220  1.00  0.71
ATOM    454  CA  ALA A 114      15.126  26.972   1.388  1.00  0.71
ATOM    455  C   ALA A 114      16.432  26.770   2.119  1.00  0.71
ATOM    456  O   ALA A 114      17.064  25.720   2.001  1.00  0.71
ATOM    457  N   VAL A 115      16.686  27.816   2.798  1.00  0.71
ATOM    458  CA  VAL A 115      17.898  27.654   3.597  1.00  0.71
ATOM    459  C   VAL A 115      17.564  27.220   5.004  1.00  0.71
ATOM    460  O   VAL A 115      17.122  28.026   5.823  1.00  0.71
ATOM    461  N   ASN A 116      17.690  26.152   5.403  1.00  0.66
ATOM    462  CA  ASN A 116      17.434  25.733   6.778  1.00  0.66
ATOM    463  C   ASN A 116      15.996  25.309   6.955  1.00  0.66
ATOM    464  O   ASN A 116      15.545  25.062   8.073  1.00  0.66
ATOM    465  N   ASP A 117      15.274  25.217   5.924  1.00  0.72
ATOM    466  CA  ASP A 117      13.931  24.674   6.108  1.00  0.72
ATOM    467  C   ASP A 117      13.016  25.699   6.734  1.00  0.72
ATOM    468  O   ASP A 117      12.305  25.405   7.695  1.00  0.72
ATOM    469  N   GLN A 118      13.057  26.737   6.233  1.00  0.75
ATOM    470  CA  GLN A 118      12.222  27.756   6.862  1.00  0.75
ATOM    471  C   GLN A 118      11.177  28.268   5.900  1.00  0.75
ATOM    472  O   GLN A 118      11.503  28.868   4.876  1.00  0.75
ATOM    473  N   GLU A 119      10.105  27.992   6.308  1.00  0.79
ATOM    474  CA  GLU A 119       8.992  28.335   5.427  1.00  0.79
ATOM    475  C   GLU A 119       7.780  28.752   6.225  1.00  0.79
ATOM    476  O   GLU A 119       7.617  28.352   7.378  1.00  0.79
ATOM    477  N   VAL A 120       6.921  29.553   5.630  1.00  0.78
ATOM    478  CA  VAL A 120       5.699  30.026   6.273  1.00  0.78
ATOM    479  C   VAL A 120       4.580  30.170   5.268  1.00  0.78
ATOM    480  O   VAL A 120       4.816  30.505   4.107  1.00  0.78
ATOM    481  N   THR A 121       3.458  29.914   5.766  1.00  0.79
ATOM    482  CA  THR A 121       2.286  30.062   4.908  1.00  0.79
ATOM    483  C   THR A 121       1.308  31.051   5.495  1.00  0.79
ATOM    484  O   THR A 121       1.012  31.012   6.689  1.00  0.79
ATOM    485  N   VAL A 122       0.820  31.929   4.628  1.00  0.78
ATOM    486  CA  VAL A 122      -0.093  32.967   5.097  1.00  0.78
ATOM    487  C   VAL A 122      -1.346  33.006   4.256  1.00  0.78
ATOM    488  O   VAL A 122      -1.307  32.737   3.055  1.00  0.78
ATOM    489  N   ASN A 123      -2.382  33.318   4.844  1.00  0.74
ATOM    490  CA  ASN A 123      -3.654  33.447   4.140  1.00  0.74
ATOM    491  C   ASN A 123      -4.099  34.889   4.089  1.00  0.74
ATOM    492  O   ASN A 123      -4.048  35.600   5.093  1.00  0.74
ATOM    493  N   SER A 124      -4.497  35.344   3.100  1.00  0.70
ATOM    494  CA  SER A 124      -4.774  36.757   2.856  1.00  0.70
ATOM    495  C   SER A 124      -6.169  37.119   3.306  1.00  0.70
ATOM    496  O   SER A 124      -6.423  38.251   3.719  1.00  0.70
ATOM    497  N   THR A 125      -6.997  36.342   3.267  1.00  0.69
ATOM    498  CA  THR A 125      -8.405  36.617   3.538  1.00  0.69
ATOM    499  C   THR A 125      -8.569  37.355   4.846  1.00  0.69
ATOM    500  O   THR A 125      -9.585  38.010   5.076  1.00  0.69
ATOM    501  N   GLY A 126      -7.749  37.295   5.603  1.00  0.66
ATOM    502  CA  GLY A 126      -7.848  37.780   6.976  1.00  0.66
ATOM    503  C   GLY A 126      -7.246  39.158   7.107  1.00  0.66
ATOM    504  O   GLY A 126      -7.182  39.716   8.202  1.00  0.66
ATOM    505  N   GLY A 127      -6.762  39.841   6.087  1.00  0.67
ATOM    506  CA  GLY A 127      -6.180  41.157   6.330  1.00  0.67
ATOM    507  C   GLY A 127      -4.672  41.101   6.265  1.00  0.67
ATOM    508  O   GLY A 127      -4.101  40.200   5.653  1.00  0.67
ATOM    509  N   PRO A 128      -4.126  42.092   6.918  1.00  0.71
ATOM    510  CA  PRO A 128      -2.674  42.240   6.906  1.00  0.71
ATOM    511  C   PRO A 128      -2.035  41.396   7.983  1.00  0.71
ATOM    512  O   PRO A 128      -2.660  41.094   9.000  1.00  0.71
ATOM    513  N   CYS A 129      -0.762  41.056   7.667  1.00  0.72
ATOM    514  CA  CYS A 129      -0.042  40.190   8.595  1.00  0.72
ATOM    515  C   CYS A 129       1.427  40.536   8.628  1.00  0.72
ATOM    516  O   CYS A 129       1.962  41.105   7.677  1.00  0.72
ATOM    517  N   VAL A 130       1.924  40.089   9.866  1.00  0.71
ATOM    518  CA  VAL A 130       3.360  40.288  10.039  1.00  0.71
ATOM    519  C   VAL A 130       4.049  38.988  10.378  1.00  0.71
ATOM    520  O   VAL A 130       3.696  38.323  11.352  1.00  0.71
ATOM    521  N   VAL A 131       4.988  38.697   9.564  1.00  0.71
ATOM    522  CA  VAL A 131       5.757  37.490   9.852  1.00  0.71
ATOM    523  C   VAL A 131       7.153  37.837  10.314  1.00  0.71
ATOM    524  O   VAL A 131       7.810  38.702   9.736  1.00  0.71
ATOM    525  N   VAL A 132       7.561  37.123  11.370  1.00  0.71
ATOM    526  CA  VAL A 132       8.881  37.389  11.934  1.00  0.71
ATOM    527  C   VAL A 132       9.725  36.137  11.947  1.00  0.71
ATOM    528  O   VAL A 132       9.279  35.081  12.395  1.00  0.71
ATOM    529  N   MET A 133      10.865  36.387  11.452  1.00  0.70
ATOM    530  CA  MET A 133      11.740  35.221  11.377  1.00  0.70
ATOM    531  C   MET A 133      13.111  35.538  11.923  1.00  0.70
ATOM    532  O   MET A 133      13.547  36.689  11.901  1.00  0.70
ATOM    533  N   ASN A 134      13.711  34.459  12.387  1.00  0.68
ATOM    534  CA  ASN A 134      15.097  34.506  12.844  1.00  0.68
ATOM    535  C   ASN A 134      15.951  33.520  12.083  1.00  0.68
ATOM    536  O   ASN A 134      15.840  32.310  12.276  1.00  0.68
ATOM    537  N   CYS A 135      16.626  34.004  11.393  1.00  0.68
ATOM    538  CA  CYS A 135      17.452  33.078  10.625  1.00  0.68
ATOM    539  C   CYS A 135      18.474  32.405  11.509  1.00  0.68
ATOM    540  O   CYS A 135      18.765  32.877  12.608  1.00  0.68
ATOM    541  N   ALA A 136      18.989  31.401  11.105  1.00  0.65
ATOM    542  CA  ALA A 136      19.849  30.555  11.927  1.00  0.65
ATOM    543  C   ALA A 136      21.259  30.531  11.388  1.00  0.65
ATOM    544  O   ALA A 136      22.219  30.362  12.140  1.00  0.65
ATOM    545  N   HIS A 137      21.287  30.685  10.259  1.00  0.65
ATOM    546  CA  HIS A 137      22.574  30.499   9.596  1.00  0.65
ATOM    547  C   HIS A 137      23.218  31.829   9.286  1.00  0.65
ATOM    548  O   HIS A 137      22.555  32.866   9.287  1.00  0.65
ATOM    549  N   SER A 138      24.156  31.731   9.103  1.00  0.67
ATOM    550  CA  SER A 138      24.979  32.852   8.658  1.00  0.67
ATOM    551  C   SER A 138      25.321  32.723   7.193  1.00  0.67
ATOM    552  O   SER A 138      25.268  31.631   6.628  1.00  0.67
ATOM    553  N   ILE A 139      25.624  33.729   6.692  1.00  0.62
ATOM    554  CA  ILE A 139      25.930  33.674   5.265  1.00  0.62
ATOM    555  C   ILE A 139      27.174  34.469   4.948  1.00  0.62
ATOM    556  O   ILE A 139      27.253  35.661   5.244  1.00  0.62
ATOM    557  N   PRO A 140      28.006  33.774   4.397  1.00  0.59
ATOM    558  CA  PRO A 140      29.269  34.441   4.096  1.00  0.59
ATOM    559  C   PRO A 140      29.080  35.506   3.042  1.00  0.59
ATOM    560  O   PRO A 140      28.255  35.360   2.140  1.00  0.59
ATOM    561  N   ASN A 141      29.799  36.454   3.192  1.00  0.57
ATOM    562  CA  ASN A 141      29.738  37.561   2.242  1.00  0.57
ATOM    563  C   ASN A 141      30.379  37.181   0.929  1.00  0.57
ATOM    564  O   ASN A 141      29.756  37.280  -0.128  1.00  0.57
ATOM    565  N   GLU A 142      31.538  36.787   1.065  1.00  0.52
ATOM    566  CA  GLU A 142      32.287  36.458  -0.144  1.00  0.52
ATOM    567  C   GLU A 142      31.511  35.501  -1.017  1.00  0.52
ATOM    568  O   GLU A 142      31.127  35.839  -2.137  1.00  0.52
ATOM    569  N   ASP A 143      31.338  34.381  -0.441  1.00  0.54
ATOM    570  CA  ASP A 143      30.720  33.316  -1.226  1.00  0.54
ATOM    571  C   ASP A 143      30.115  33.862  -2.497  1.00  0.54
ATOM    572  O   ASP A 143      29.083  34.532  -2.466  1.00  0.54
ATOM    573  N   ARG A 144      30.746  33.535  -3.214  1.00  0.53
ATOM    574  CA  ARG A 144      30.439  33.878  -4.599  1.00  0.53
ATOM    575  C   ARG A 144      30.050  32.650  -5.387  1.00  0.53
ATOM    576  O   ARG A 144      30.289  31.522  -4.954  1.00  0.53
ATOM    577  N   THR A 145      29.521  32.931  -6.405  1.00  0.57
ATOM    578  CA  THR A 145      29.047  31.804  -7.203  1.00  0.57
ATOM    579  C   THR A 145      28.960  32.175  -8.664  1.00  0.57
ATOM    580  O   THR A 145      28.925  33.355  -9.014  1.00  0.57
ATOM    581  N   HIS A 146      28.928  31.224  -9.443  1.00  0.56
ATOM    582  CA  HIS A 146      28.862  31.491 -10.877  1.00  0.56
ATOM    583  C   HIS A 146      27.525  31.076 -11.443  1.00  0.56
ATOM    584  O   HIS A 146      27.068  29.955 -11.221  1.00  0.56
ATOM    585  N   VAL A 147      27.021  32.010 -12.120  1.00  0.54
ATOM    586  CA  VAL A 147      25.740  31.652 -12.723  1.00  0.54
ATOM    587  C   VAL A 147      25.636  32.190 -14.130  1.00  0.54
ATOM    588  O   VAL A 147      25.620  33.402 -14.342  1.00  0.54
ATOM    589  N   ASN A 148      25.569  31.226 -15.061  1.00  0.54
ATOM    590  CA  ASN A 148      25.574  31.509 -16.493  1.00  0.54
ATOM    591  C   ASN A 148      26.829  32.246 -16.893  1.00  0.54
ATOM    592  O   ASN A 148      26.805  33.093 -17.786  1.00  0.54
ATOM    593  N   GLY A 149      27.920  31.921 -16.233  1.00  0.53
ATOM    594  CA  GLY A 149      29.237  32.389 -16.654  1.00  0.53
ATOM    595  C   GLY A 149      29.660  33.601 -15.858  1.00  0.53
ATOM    596  O   GLY A 149      30.805  34.045 -15.947  1.00  0.53
ATOM    597  N   SER A 150      28.860  34.032 -15.208  1.00  0.51
ATOM    598  CA  SER A 150      29.213  35.259 -14.501  1.00  0.51
ATOM    599  C   SER A 150      29.388  35.000 -13.023  1.00  0.51
ATOM    600  O   SER A 150      28.884  34.010 -12.494  1.00  0.51
ATOM    601  N   GLU A 151      30.038  35.825 -12.461  1.00  0.58
ATOM    602  CA  GLU A 151      30.272  35.714 -11.024  1.00  0.58
ATOM    603  C   GLU A 151      29.324  36.600 -10.252  1.00  0.58
ATOM    604  O   GLU A 151      28.890  37.640 -10.747  1.00  0.58
ATOM    605  N   VAL A 152      29.060  36.192  -9.162  1.00  0.61
ATOM    606  CA  VAL A 152      28.104  36.968  -8.377  1.00  0.61
ATOM    607  C   VAL A 152      28.176  36.596  -6.916  1.00  0.61
ATOM    608  O   VAL A 152      28.690  35.535  -6.561  1.00  0.61
ATOM    609  N   HIS A 153      27.733  37.362  -6.271  1.00  0.64
ATOM    610  CA  HIS A 153      27.694  37.154  -4.827  1.00  0.64
ATOM    611  C   HIS A 153      26.418  36.458  -4.415  1.00  0.64
ATOM    612  O   HIS A 153      25.428  36.474  -5.147  1.00  0.64
ATOM    613  N   ARG A 154      26.537  35.948  -3.366  1.00  0.67
ATOM    614  CA  ARG A 154      25.354  35.273  -2.842  1.00  0.67
ATOM    615  C   ARG A 154      24.422  36.256  -2.174  1.00  0.67
ATOM    616  O   ARG A 154      24.861  37.132  -1.429  1.00  0.67
ATOM    617  N   ARG A 155      23.317  36.106  -2.421  1.00  0.67
ATOM    618  CA  ARG A 155      22.331  37.000  -1.820  1.00  0.67
ATOM    619  C   ARG A 155      21.215  36.216  -1.173  1.00  0.67
ATOM    620  O   ARG A 155      20.976  35.058  -1.517  1.00  0.67
ATOM    621  N   LEU A 156      20.702  36.671  -0.480  1.00  0.67
ATOM    622  CA  LEU A 156      19.578  36.043   0.208  1.00  0.67
ATOM    623  C   LEU A 156      18.267  36.654  -0.227  1.00  0.67
ATOM    624  O   LEU A 156      18.165  37.869  -0.397  1.00  0.67
ATOM    625  N   GLY A 157      17.545  35.824  -0.331  1.00  0.70
ATOM    626  CA  GLY A 157      16.271  36.360  -0.801  1.00  0.70
ATOM    627  C   GLY A 157      15.112  35.595  -0.209  1.00  0.70
ATOM    628  O   GLY A 157      15.304  34.679   0.591  1.00  0.70
ATOM    629  N   ILE A 158      14.041  36.008  -0.627  1.00  0.72
ATOM    630  CA  ILE A 158      12.805  35.378  -0.172  1.00  0.72
ATOM    631  C   ILE A 158      11.941  34.976  -1.344  1.00  0.72
ATOM    632  O   ILE A 158      11.554  35.815  -2.157  1.00  0.72
ATOM    633  N   GLN A 159      11.716  33.755  -1.331  1.00  0.75
ATOM    634  CA  GLN A 159      10.844  33.265  -2.395  1.00  0.75
ATOM    635  C   GLN A 159       9.442  33.039  -1.883  1.00  0.75
ATOM    636  O   GLN A 159       9.240  32.759  -0.701  1.00  0.75
ATOM    637  N   TYR A 160       8.612  33.178  -2.803  1.00  0.72
ATOM    638  CA  TYR A 160       7.216  33.048  -2.395  1.00  0.72
ATOM    639  C   TYR A 160       6.391  32.412  -3.488  1.00  0.72
ATOM    640  O   TYR A 160       6.595  32.683  -4.671  1.00  0.72
ATOM    641  N   GLN A 161       5.539  31.624  -2.943  1.00  0.75
ATOM    642  CA  GLN A 161       4.549  31.054  -3.852  1.00  0.75
ATOM    643  C   GLN A 161       3.156  31.513  -3.492  1.00  0.75
ATOM    644  O   GLN A 161       2.795  31.566  -2.316  1.00  0.75
ATOM    645  N   VAL A 162       2.460  31.820  -4.578  1.00  0.73
ATOM    646  CA  VAL A 162       1.107  32.297  -4.309  1.00  0.73
ATOM    647  C   VAL A 162       0.082  31.447  -5.022  1.00  0.73
ATOM    648  O   VAL A 162       0.299  31.017  -6.155  1.00  0.73
ATOM    649  N   ASP A 163      -0.893  31.318  -4.266  1.00  0.71
ATOM    650  CA  ASP A 163      -2.006  30.572  -4.847  1.00  0.71
ATOM    651  C   ASP A 163      -3.314  31.296  -4.629  1.00  0.71
ATOM    652  O   ASP A 163      -3.679  31.610  -3.496  1.00  0.71
ATOM    653  N   CYS A 164      -3.890  31.490  -5.733  1.00  0.64
ATOM    654  CA  CYS A 164      -5.188  32.152  -5.640  1.00  0.64
ATOM    655  C   CYS A 164      -6.255  31.350  -6.347  1.00  0.64
ATOM    656  O   CYS A 164      -5.958  30.548  -7.233  1.00  0.64
ATOM    657  N   ASP A 165      -7.280  31.651  -5.895  1.00  0.55
ATOM    658  CA  ASP A 165      -8.437  30.963  -6.461  1.00  0.55
ATOM    659  C   ASP A 165      -9.341  31.933  -7.183  1.00  0.55
ATOM    660  O   ASP A 165     -10.339  32.395  -6.630  1.00  0.55
ATOM    661  N   ASN A 166      -9.016  32.253  -8.413  1.00  0.48
ATOM    662  CA  ASN A 166      -9.926  33.110  -9.168  1.00  0.48
ATOM    663  C   ASN A 166      -9.175  34.229  -9.849  1.00  0.48
ATOM    664  O   ASN A 166      -9.456  35.406  -9.622  1.00  0.48
ATOM    665  N   ILE A 167      -8.469  33.944 -10.467  1.00  0.45
ATOM    666  CA  ILE A 167      -7.767  35.075 -11.067  1.00  0.45
ATOM    667  C   ILE A 167      -7.999  35.125 -12.558  1.00  0.45
ATOM    668  O   ILE A 167      -8.476  36.129 -13.088  1.00  0.45
ATOM    669  N   SER A 168      -7.554  33.877 -12.942  1.00  0.41
ATOM    670  CA  SER A 168      -7.564  33.686 -14.390  1.00  0.41
ATOM    671  C   SER A 168      -6.389  34.383 -15.034  1.00  0.41
ATOM    672  O   SER A 168      -6.560  35.201 -15.938  1.00  0.41
ATOM    673  N   GLY A 169      -5.130  34.027 -14.527  1.00  0.38
ATOM    674  CA  GLY A 169      -3.962  34.516 -15.254  1.00  0.38
ATOM    675  C   GLY A 169      -3.583  35.904 -14.796  1.00  0.38
ATOM    676  O   GLY A 169      -2.402  36.222 -14.658  1.00  0.38
ATOM    677  N   ARG A 170      -4.616  36.438 -14.655  1.00  0.44
ATOM    678  CA  ARG A 170      -4.753  37.890 -14.723  1.00  0.44
ATOM    679  C   ARG A 170      -3.844  38.566 -13.724  1.00  0.44
ATOM    680  O   ARG A 170      -2.844  39.179 -14.097  1.00  0.44
ATOM    681  N   VAL A 171      -4.049  38.548 -12.417  1.00  0.51
ATOM    682  CA  VAL A 171      -3.057  39.164 -11.541  1.00  0.51
ATOM    683  C   VAL A 171      -3.459  39.031 -10.092  1.00  0.51
ATOM    684  O   VAL A 171      -4.634  39.164  -9.749  1.00  0.51
ATOM    685  N   THR A 172      -2.603  38.806  -9.375  1.00  0.53
ATOM    686  CA  THR A 172      -2.824  38.893  -7.934  1.00  0.53
ATOM    687  C   THR A 172      -2.253  40.175  -7.377  1.00  0.53
ATOM    688  O   THR A 172      -1.978  41.118  -8.120  1.00  0.53
ATOM    689  N   THR A 173      -2.125  40.130  -6.215  1.00  0.60
ATOM    690  CA  THR A 173      -1.450  41.353  -5.790  1.00  0.60
ATOM    691  C   THR A 173      -1.286  41.385  -4.289  1.00  0.60
ATOM    692  O   THR A 173      -2.173  40.962  -3.549  1.00  0.60
ATOM    693  N   PHE A 174      -0.331  41.811  -4.033  1.00  0.63
ATOM    694  CA  PHE A 174       0.094  41.904  -2.640  1.00  0.63
ATOM    695  C   PHE A 174       1.282  42.824  -2.498  1.00  0.63
ATOM    696  O   PHE A 174       2.011  43.066  -3.460  1.00  0.63
ATOM    697  N   SER A 175       1.309  43.168  -1.441  1.00  0.65
ATOM    698  CA  SER A 175       2.485  43.994  -1.183  1.00  0.65
ATOM    699  C   SER A 175       3.296  43.438  -0.037  1.00  0.65
ATOM    700  O   SER A 175       2.742  42.946   0.947  1.00  0.65
ATOM    701  N   ILE A 176       4.365  43.513  -0.165  1.00  0.65
ATOM    702  CA  ILE A 176       5.255  42.951   0.846  1.00  0.65
ATOM    703  C   ILE A 176       6.334  43.937   1.226  1.00  0.65
ATOM    704  O   ILE A 176       6.902  44.611   0.367  1.00  0.65
ATOM    705  N   THR A 177       6.553  43.958   2.524  1.00  0.66
ATOM    706  CA  THR A 177       7.587  44.855   3.032  1.00  0.66
ATOM    707  C   THR A 177       8.489  44.140   4.010  1.00  0.66
ATOM    708  O   THR A 177       8.018  43.442   4.908  1.00  0.66
ATOM    709  N   ALA A 178       9.587  44.320   3.818  1.00  0.65
ATOM    710  CA  ALA A 178      10.539  43.643   4.694  1.00  0.65
ATOM    711  C   ALA A 178      11.327  44.641   5.510  1.00  0.65
ATOM    712  O   ALA A 178      11.539  45.775   5.083  1.00  0.65
ATOM    713  N   LEU A 179      11.722  44.036   6.747  1.00  0.66
ATOM    714  CA  LEU A 179      12.559  44.820   7.651  1.00  0.66
ATOM    715  C   LEU A 179      13.599  43.950   8.315  1.00  0.66
ATOM    716  O   LEU A 179      13.291  42.866   8.809  1.00  0.66
ATOM    717  N   TRP A 180      14.631  44.319   8.342  1.00  0.62
ATOM    718  CA  TRP A 180      15.686  43.464   8.877  1.00  0.62
ATOM    719  C   TRP A 180      16.571  44.231   9.831  1.00  0.62
ATOM    720  O   TRP A 180      16.495  45.457   9.913  1.00  0.62
ATOM    721  N   ARG A 181      17.367  43.135  10.463  1.00  0.63
ATOM    722  CA  ARG A 181      18.453  43.609  11.316  1.00  0.63
ATOM    723  C   ARG A 181      19.745  42.897  10.993  1.00  0.63
ATOM    724  O   ARG A 181      19.751  41.699  10.712  1.00  0.63
ATOM    725  N   GLU A 182      20.641  43.448  11.013  1.00  0.65
ATOM    726  CA  GLU A 182      21.901  42.816  10.632  1.00  0.65
ATOM    727  C   GLU A 182      22.874  42.814  11.786  1.00  0.65
ATOM    728  O   GLU A 182      22.702  43.551  12.757  1.00  0.65
ATOM    729  N   ALA A 183      23.840  41.868  11.424  1.00  0.68
ATOM    730  CA  ALA A 183      24.934  41.733  12.382  1.00  0.68
ATOM    731  C   ALA A 183      26.150  41.118  11.731  1.00  0.68
ATOM    732  O   ALA A 183      26.032  40.217  10.900  1.00  0.68
ATOM    733  N   PHE A 184      27.113  41.586  12.106  1.00  0.65
ATOM    734  CA  PHE A 184      28.355  41.069  11.539  1.00  0.65
ATOM    735  C   PHE A 184      29.170  40.350  12.587  1.00  0.65
ATOM    736  O   PHE A 184      29.140  40.710  13.764  1.00  0.65
ATOM    737  N   SER A 185      29.822  39.408  12.090  1.00  0.62
ATOM    738  CA  SER A 185      30.639  38.564  12.957  1.00  0.62
ATOM    739  C   SER A 185      31.628  37.757  12.151  1.00  0.62
ATOM    740  O   SER A 185      31.349  37.372  11.015  1.00  0.62
ATOM    741  N   PHE A 186      32.589  37.577  12.712  1.00  0.56
ATOM    742  CA  PHE A 186      33.665  36.926  11.970  1.00  0.56
ATOM    743  C   PHE A 186      33.565  35.423  12.081  1.00  0.56
ATOM    744  O   PHE A 186      34.396  34.695  11.538  1.00  0.56
ATOM    745  N   ARG A 187      32.650  34.949  12.715  1.00  0.53
ATOM    746  CA  ARG A 187      32.737  33.526  13.029  1.00  0.53
ATOM    747  C   ARG A 187      31.484  32.800  12.599  1.00  0.53
ATOM    748  O   ARG A 187      31.551  31.712  12.027  1.00  0.53
ATOM    749  N   PRO A 188      30.371  33.258  12.798  1.00  0.50
ATOM    750  CA  PRO A 188      29.145  32.632  12.312  1.00  0.50
ATOM    751  C   PRO A 188      28.319  32.100  13.458  1.00  0.50
ATOM    752  O   PRO A 188      27.191  32.539  13.679  1.00  0.50
ATOM    753  N   SER A 189      28.870  31.287  14.040  1.00  0.47
ATOM    754  CA  SER A 189      28.229  31.089  15.337  1.00  0.47
ATOM    755  C   SER A 189      26.990  30.237  15.202  1.00  0.47
ATOM    756  O   SER A 189      26.395  29.827  16.199  1.00  0.47
ATOM    757  N   PHE A 190      26.552  29.936  14.033  1.00  0.54
ATOM    758  CA  PHE A 190      25.799  28.690  14.142  1.00  0.54
ATOM    759  C   PHE A 190      24.403  28.946  14.657  1.00  0.54
ATOM    760  O   PHE A 190      23.439  28.339  14.191  1.00  0.54
ATOM    761  N   TYR A 191      24.279  29.768  15.538  1.00  0.60
ATOM    762  CA  TYR A 191      23.015  30.357  15.969  1.00  0.60
ATOM    763  C   TYR A 191      21.999  29.286  16.285  1.00  0.60
ATOM    764  O   TYR A 191      22.169  28.126  15.908  1.00  0.60
ATOM    765  N   LYS A 192      21.045  29.726  16.930  1.00  0.59
ATOM    766  CA  LYS A 192      19.876  28.877  17.136  1.00  0.59
ATOM    767  C   LYS A 192      18.713  29.345  16.295  1.00  0.59
ATOM    768  O   LYS A 192      18.539  30.543  16.071  1.00  0.59
ATOM    769  N   VAL A 193      18.067  28.510  15.923  1.00  0.66
ATOM    770  CA  VAL A 193      16.939  28.860  15.065  1.00  0.66
ATOM    771  C   VAL A 193      15.675  29.027  15.875  1.00  0.66
ATOM    772  O   VAL A 193      15.694  28.922  17.101  1.00  0.66
ATOM    773  N   SER A 194      14.726  29.262  15.158  1.00  0.69
ATOM    774  CA  SER A 194      13.410  29.436  15.765  1.00  0.69
ATOM    775  C   SER A 194      12.320  29.362  14.722  1.00  0.69
ATOM    776  O   SER A 194      12.560  29.615  13.541  1.00  0.69
ATOM    777  N   ASP A 195      11.285  29.059  15.116  1.00  0.75
ATOM    778  CA  ASP A 195      10.153  29.020  14.195  1.00  0.75
ATOM    779  C   ASP A 195       9.613  30.407  13.944  1.00  0.75
ATOM    780  O   ASP A 195       9.576  31.242  14.848  1.00  0.75
ATOM    781  N   PRO A 196       9.235  30.656  12.874  1.00  0.71
ATOM    782  CA  PRO A 196       8.669  31.959  12.536  1.00  0.71
ATOM    783  C   PRO A 196       7.394  32.209  13.304  1.00  0.71
ATOM    784  O   PRO A 196       6.728  31.271  13.743  1.00  0.71
ATOM    785  N   LEU A 197       7.078  33.304  13.455  1.00  0.75
ATOM    786  CA  LEU A 197       5.843  33.724  14.110  1.00  0.75
ATOM    787  C   LEU A 197       4.979  34.528  13.168  1.00  0.75
ATOM    788  O   LEU A 197       5.485  35.290  12.344  1.00  0.75
ATOM    789  N   VAL A 198       3.771  34.388  13.262  1.00  0.75
ATOM    790  CA  VAL A 198       2.840  35.112  12.401  1.00  0.75
ATOM    791  C   VAL A 198       1.858  35.914  13.220  1.00  0.75
ATOM    792  O   VAL A 198       1.400  35.465  14.271  1.00  0.75
ATOM    793  N   VAL A 199       1.561  36.886  12.872  1.00  0.73
ATOM    794  CA  VAL A 199       0.667  37.742  13.647  1.00  0.73
ATOM    795  C   VAL A 199      -0.270  38.505  12.742  1.00  0.73
ATOM    796  O   VAL A 199       0.104  38.903  11.639  1.00  0.73
ATOM    797  N   PRO A 200      -1.338  38.707  13.099  1.00  0.72
ATOM    798  CA  PRO A 200      -2.305  39.474  12.320  1.00  0.72
ATOM    799  C   PRO A 200      -2.289  40.930  12.721  1.00  0.72
ATOM    800  O   PRO A 200      -1.921  41.269  13.845  1.00  0.72
ATOM    801  N   ILE A 201      -2.622  41.650  11.957  1.00  0.63
ATOM    802  CA  ILE A 201      -2.586  43.090  12.198  1.00  0.63
ATOM    803  C   ILE A 201      -3.906  43.730  11.839  1.00  0.63
ATOM    804  O   ILE A 201      -4.803  43.072  11.313  1.00  0.63
ATOM    805  N   SER A 202      -4.045  44.916  12.091  1.00  0.57
ATOM    806  CA  SER A 202      -5.363  45.521  11.925  1.00  0.57
ATOM    807  C   SER A 202      -5.322  46.634  10.905  1.00  0.57
ATOM    808  O   SER A 202      -6.125  46.664   9.973  1.00  0.57
ATOM    809  N   VAL A 203      -4.579  47.456  10.956  1.00  0.52
ATOM    810  CA  VAL A 203      -4.402  48.482   9.933  1.00  0.52
ATOM    811  C   VAL A 203      -4.473  49.865  10.537  1.00  0.52
ATOM    812  O   VAL A 203      -4.873  50.028  11.690  1.00  0.52
ATOM    813  N   GLY A 204      -4.128  50.602   9.800  1.00  0.52
ATOM    814  CA  GLY A 204      -3.751  51.919  10.303  1.00  0.52
ATOM    815  C   GLY A 204      -3.981  52.983   9.257  1.00  0.52
ATOM    816  O   GLY A 204      -5.057  53.577   9.188  1.00  0.52
ATOM    817  N   PHE A 205      -3.007  53.246   8.440  1.00  0.45
ATOM    818  CA  PHE A 205      -3.249  54.066   7.256  1.00  0.45
ATOM    819  C   PHE A 205      -3.178  55.536   7.594  1.00  0.45
ATOM    820  O   PHE A 205      -2.832  55.909   8.715  1.00  0.45
ATOM    821  N   ARG A 206      -3.515  56.167   6.579  1.00  0.45
ATOM    822  CA  ARG A 206      -3.782  57.592   6.747  1.00  0.45
ATOM    823  C   ARG A 206      -5.210  57.921   6.383  1.00  0.45
ATOM    824  O   ARG A 206      -5.711  57.487   5.345  1.00  0.45
ATOM    825  N   LYS A 207      -5.639  58.530   7.116  1.00  0.43
ATOM    826  CA  LYS A 207      -7.070  58.806   7.031  1.00  0.43
ATOM    827  C   LYS A 207      -7.366  59.784   5.919  1.00  0.43
ATOM    828  O   LYS A 207      -8.353  59.639   5.199  1.00  0.43
ATOM    829  N   ALA A 208      -6.609  60.608   5.845  1.00  0.48
ATOM    830  CA  ALA A 208      -6.854  61.686   4.892  1.00  0.48
ATOM    831  C   ALA A 208      -6.822  61.170   3.473  1.00  0.48
ATOM    832  O   ALA A 208      -7.294  61.835   2.550  1.00  0.48
ATOM    833  N   VAL A 209      -6.270  59.990   3.298  1.00  0.50
ATOM    834  CA  VAL A 209      -6.200  59.445   1.945  1.00  0.50
ATOM    835  C   VAL A 209      -7.384  58.552   1.661  1.00  0.50
ATOM    836  O   VAL A 209      -8.107  58.755   0.686  1.00  0.50
ATOM    837  N   ILE A 210      -7.554  57.593   2.510  1.00  0.47
ATOM    838  CA  ILE A 210      -8.624  56.615   2.337  1.00  0.47
ATOM    839  C   ILE A 210      -9.955  57.298   2.139  1.00  0.47
ATOM    840  O   ILE A 210     -10.748  56.898   1.286  1.00  0.47
ATOM    841  N   ALA A 211     -10.188  58.221   2.833  1.00  0.44
ATOM    842  CA  ALA A 211     -11.511  58.836   2.878  1.00  0.44
ATOM    843  C   ALA A 211     -11.761  59.671   1.645  1.00  0.44
ATOM    844  O   ALA A 211     -12.891  59.762   1.165  1.00  0.44
ATOM    845  N   LYS A 212     -10.822  60.251   1.136  1.00  0.43
ATOM    846  CA  LYS A 212     -11.185  61.322   0.213  1.00  0.43
ATOM    847  C   LYS A 212     -11.563  60.765  -1.139  1.00  0.43
ATOM    848  O   LYS A 212     -11.653  61.502  -2.121  1.00  0.43
ATOM    849  N   SER A 213     -11.787  59.499  -1.226  1.00  0.41
ATOM    850  CA  SER A 213     -12.332  58.986  -2.479  1.00  0.41
ATOM    851  C   SER A 213     -11.718  57.652  -2.829  1.00  0.41
ATOM    852  O   SER A 213     -10.537  57.416  -2.576  1.00  0.41
ATOM    853  N   HIS A 214     -12.456  57.017  -3.300  1.00  0.38
ATOM    854  CA  HIS A 214     -12.133  55.742  -3.935  1.00  0.38
ATOM    855  C   HIS A 214     -10.918  55.874  -4.822  1.00  0.38
ATOM    856  O   HIS A 214      -9.916  55.187  -4.624  1.00  0.38
ATOM    857  N   ALA A 215     -10.975  56.692  -5.746  1.00  0.39
ATOM    858  CA  ALA A 215      -9.864  56.895  -6.671  1.00  0.39
ATOM    859  C   ALA A 215      -8.554  56.998  -5.927  1.00  0.39
ATOM    860  O   ALA A 215      -7.590  56.302  -6.247  1.00  0.39
ATOM    861  N   ASP A 216      -8.549  57.827  -4.993  1.00  0.48
ATOM    862  CA  ASP A 216      -7.362  57.981  -4.157  1.00  0.48
ATOM    863  C   ASP A 216      -6.957  56.661  -3.544  1.00  0.48
ATOM    864  O   ASP A 216      -5.844  56.182  -3.758  1.00  0.48
ATOM    865  N   LEU A 217      -7.806  56.031  -2.782  1.00  0.49
ATOM    866  CA  LEU A 217      -7.544  54.674  -2.312  1.00  0.49
ATOM    867  C   LEU A 217      -6.916  53.836  -3.400  1.00  0.49
ATOM    868  O   LEU A 217      -5.872  53.217  -3.195  1.00  0.49
ATOM    869  N   GLN A 218      -7.451  53.753  -4.548  1.00  0.47
ATOM    870  CA  GLN A 218      -6.864  53.002  -5.655  1.00  0.47
ATOM    871  C   GLN A 218      -5.438  53.433  -5.904  1.00  0.47
ATOM    872  O   GLN A 218      -4.559  52.601  -6.128  1.00  0.47
ATOM    873  N   ARG A 219      -5.150  54.709  -5.878  1.00  0.48
ATOM    874  CA  ARG A 219      -3.790  55.208  -6.058  1.00  0.48
ATOM    875  C   ARG A 219      -2.879  54.698  -4.967  1.00  0.48
ATOM    876  O   ARG A 219      -1.752  54.279  -5.232  1.00  0.48
ATOM    877  N   SER A 220      -3.333  54.712  -3.684  1.00  0.49
ATOM    878  CA  SER A 220      -2.571  54.205  -2.547  1.00  0.49
ATOM    879  C   SER A 220      -2.215  52.750  -2.742  1.00  0.49
ATOM    880  O   SER A 220      -1.052  52.365  -2.623  1.00  0.49
ATOM    881  N   ILE A 221      -3.110  52.001  -3.013  1.00  0.48
ATOM    882  CA  ILE A 221      -2.845  50.580  -3.219  1.00  0.48
ATOM    883  C   ILE A 221      -1.879  50.370  -4.361  1.00  0.48
ATOM    884  O   ILE A 221      -0.970  49.545  -4.273  1.00  0.48
ATOM    885  N   GLY A 222      -2.026  51.054  -5.393  1.00  0.45
ATOM    886  CA  GLY A 222      -1.131  50.962  -6.542  1.00  0.45
ATOM    887  C   GLY A 222       0.281  51.339  -6.158  1.00  0.45
ATOM    888  O   GLY A 222       1.229  50.610  -6.449  1.00  0.45
ATOM    889  N   ARG A 223       0.416  52.422  -5.537  1.00  0.46
ATOM    890  CA  ARG A 223       1.772  52.788  -5.138  1.00  0.46
ATOM    891  C   ARG A 223       2.428  51.669  -4.365  1.00  0.46
ATOM    892  O   ARG A 223       3.650  51.523  -4.383  1.00  0.46
ATOM    893  N   GLY A 224       1.667  51.003  -3.784  1.00  0.44
ATOM    894  CA  GLY A 224       2.277  49.933  -2.999  1.00  0.44
ATOM    895  C   GLY A 224       2.619  48.750  -3.873  1.00  0.44
ATOM    896  O   GLY A 224       3.550  48.000  -3.581  1.00  0.44
ATOM    897  N   LEU A 225       1.890  48.594  -4.908  1.00  0.41
ATOM    898  CA  LEU A 225       2.076  47.416  -5.751  1.00  0.41
ATOM    899  C   LEU A 225       2.736  47.786  -7.058  1.00  0.41
ATOM    900  O   LEU A 225       3.621  47.079  -7.539  1.00  0.41
ATOM    901  N   ILE A 226       2.336  48.953  -7.736  1.00  0.38
ATOM    902  CA  ILE A 226       2.820  49.399  -9.040  1.00  0.38
ATOM    903  C   ILE A 226       2.018  48.772 -10.156  1.00  0.38
ATOM    904  O   ILE A 226       1.254  49.452 -10.841  1.00  0.38
ATOM    905  N   VAL A 227       2.160  47.549 -10.355  1.00  0.38
ATOM    906  CA  VAL A 227       1.599  46.823 -11.491  1.00  0.38
ATOM    907  C   VAL A 227       2.358  47.134 -12.759  1.00  0.38
ATOM    908  O   VAL A 227       2.726  48.282 -13.008  1.00  0.38
ATOM    909  N   THR A 228       2.552  46.144 -13.477  1.00  0.32
ATOM    910  CA  THR A 228       3.018  46.361 -14.843  1.00  0.32
ATOM    911  C   THR A 228       2.749  45.150 -15.704  1.00  0.32
ATOM    912  O   THR A 228       3.440  44.137 -15.599  1.00  0.32
ATOM    913  N   HIS A 229       1.866  45.135 -16.510  1.00  0.27
ATOM    914  CA  HIS A 229       1.328  46.190 -17.365  1.00  0.27
ATOM    915  C   HIS A 229      -0.161  46.341 -17.164  1.00  0.27
ATOM    916  O   HIS A 229      -0.843  46.981 -17.964  1.00  0.27
ATOM    917  N   HIS A 230      -0.485  45.717 -16.092  1.00  0.29
ATOM    918  CA  HIS A 230      -0.940  44.334 -16.206  1.00  0.29
ATOM    919  C   HIS A 230      -2.414  44.275 -16.529  1.00  0.29
ATOM    920  O   HIS A 230      -2.820  43.640 -17.503  1.00  0.29
ATOM    921  N   SER A 231      -3.130  44.953 -15.678  1.00  0.23
ATOM    922  CA  SER A 231      -4.298  45.581 -16.289  1.00  0.23
ATOM    923  C   SER A 231      -4.541  45.035 -17.676  1.00  0.23
ATOM    924  O   SER A 231      -5.650  44.612 -18.001  1.00  0.23
ATOM    925  N   SER A 232      -3.364  45.153 -18.287  1.00  0.21
ATOM    926  CA  SER A 232      -3.315  45.116 -19.746  1.00  0.21
ATOM    927  C   SER A 232      -4.611  45.612 -20.343  1.00  0.21
ATOM    928  O   SER A 232      -4.773  45.638 -21.563  1.00  0.21
ATOM    929  N   GLU A 233      -5.323  45.926 -19.348  1.00  0.21
ATOM    930  CA  GLU A 233      -6.623  46.576 -19.483  1.00  0.21
ATOM    931  C   GLU A 233      -7.612  46.015 -18.488  1.00  0.21
ATOM    932  O   GLU A 233      -8.631  45.439 -18.870  1.00  0.21
ATOM    933  N   SER A 234      -7.280  46.203 -17.268  1.00  0.18
ATOM    934  CA  SER A 234      -8.312  46.267 -16.237  1.00  0.18
ATOM    935  C   SER A 234      -9.058  44.958 -16.137  1.00  0.18
ATOM    936  O   SER A 234      -8.843  44.048 -16.938  1.00  0.18
ATOM    937  N   SER A 235      -9.830  45.110 -15.129  1.00  0.19
ATOM    938  CA  SER A 235      -9.791  43.843 -14.406  1.00  0.19
ATOM    939  C   SER A 235      -8.526  43.080 -14.719  1.00  0.19
ATOM    940  O   SER A 235      -8.253  42.040 -14.120  1.00  0.19
ATOM    941  N   VAL A 236      -8.061  43.931 -15.694  1.00  0.19
ATOM    942  CA  VAL A 236      -7.305  43.466 -16.852  1.00  0.19
ATOM    943  C   VAL A 236      -8.186  42.680 -17.793  1.00  0.19
ATOM    944  O   VAL A 236      -7.714  42.137 -18.792  1.00  0.19
ATOM    945  N   THR A 237      -9.389  42.627 -17.488  1.00  0.19
ATOM    946  CA  THR A 237     -10.404  42.353 -18.500  1.00  0.19
ATOM    947  C   THR A 237     -10.859  40.914 -18.433  1.00  0.19
ATOM    948  O   THR A 237     -11.896  40.609 -17.844  1.00  0.19
ATOM    949  N   SER A 238     -10.099  40.044 -19.025  1.00  0.21
ATOM    950  CA  SER A 238     -10.143  38.636 -18.643  1.00  0.21
ATOM    951  C   SER A 238     -11.018  37.847 -19.587  1.00  0.21
ATOM    952  O   SER A 238     -10.523  37.158 -20.479  1.00  0.21
ATOM    953  N   GLU A 239     -12.353  37.921 -19.424  1.00  0.22
ATOM    954  CA  GLU A 239     -13.045  37.928 -20.709  1.00  0.22
ATOM    955  C   GLU A 239     -12.166  38.506 -21.792  1.00  0.22
ATOM    956  O   GLU A 239     -12.565  38.581 -22.955  1.00  0.22
ATOM    957  N   SER A 240     -11.086  38.838 -21.261  1.00  0.22
ATOM    958  CA  SER A 240      -9.924  38.138 -21.801  1.00  0.22
ATOM    959  C   SER A 240      -8.645  38.676 -21.205  1.00  0.22
ATOM    960  O   SER A 240      -7.843  39.305 -21.897  1.00  0.22
ATOM    961  N   PRO A 241      -8.461  38.453 -20.021  1.00  0.21
ATOM    962  CA  PRO A 241      -7.082  38.279 -19.572  1.00  0.21
ATOM    963  C   PRO A 241      -6.146  39.184 -20.337  1.00  0.21
ATOM    964  O   PRO A 241      -4.940  39.193 -20.093  1.00  0.21
ATOM    965  N   ILE A 242      -6.756  39.906 -21.233  1.00  0.23
ATOM    966  CA  ILE A 242      -5.992  40.940 -21.926  1.00  0.23
ATOM    967  C   ILE A 242      -5.785  40.577 -23.378  1.00  0.23
ATOM    968  O   ILE A 242      -6.596  40.925 -24.236  1.00  0.23
ATOM    969  N   ASP A 243      -4.752  39.913 -23.628  1.00  0.22
ATOM    970  CA  ASP A 243      -4.494  39.583 -25.026  1.00  0.22
ATOM    971  C   ASP A 243      -4.805  40.756 -25.925  1.00  0.22
ATOM    972  O   ASP A 243      -4.610  41.910 -25.544  1.00  0.22
ATOM    973  N   LEU A 244      -5.333  40.788 -27.261  1.00  0.22
ATOM    974  CA  LEU A 244      -4.423  41.344 -28.257  1.00  0.22
ATOM    975  C   LEU A 244      -3.056  41.587 -27.664  1.00  0.22
ATOM    976  O   LEU A 244      -2.225  42.274 -28.258  1.00  0.22
ATOM    977  N   THR A 245      -3.036  40.870 -26.384  1.00  0.22
ATOM    978  CA  THR A 245      -2.958  41.433 -25.039  1.00  0.22
ATOM    979  C   THR A 245      -4.326  41.827 -24.537  1.00  0.22
ATOM    980  O   THR A 245      -4.586  41.808 -23.334  1.00  0.22
ATOM    981  N   VAL A 246      -5.134  42.156 -25.382  1.00  0.23
ATOM    982  CA  VAL A 246      -6.450  41.529 -25.447  1.00  0.23
ATOM    983  C   VAL A 246      -6.779  41.107 -26.859  1.00  0.23
ATOM    984  O   VAL A 246      -7.456  41.829 -27.590  1.00  0.23
ATOM    985  N   LYS A 247      -6.208  40.004 -26.921  1.00  0.22
ATOM    986  CA  LYS A 247      -6.501  38.899 -27.828  1.00  0.22
ATOM    987  C   LYS A 247      -5.230  38.227 -28.291  1.00  0.22
ATOM    988  O   LYS A 247      -5.270  37.180 -28.935  1.00  0.22
ATOM    989  N   LYS A 248      -4.312  38.939 -27.886  1.00  0.24
ATOM    990  CA  LYS A 248      -3.239  39.325 -28.798  1.00  0.24
ATOM    991  C   LYS A 248      -3.714  39.301 -30.232  1.00  0.24
ATOM    992  O   LYS A 248      -3.771  38.244 -30.859  1.00  0.24
ATOM    993  N   SER A 249      -3.970  40.318 -30.559  1.00  0.24
ATOM    994  CA  SER A 249      -4.416  40.512 -31.936  1.00  0.24
ATOM    995  C   SER A 249      -4.900  39.213 -32.535  1.00  0.24
ATOM    996  O   SER A 249      -6.021  39.129 -33.037  1.00  0.24
ATOM    997  N   THR A 250      -4.104  38.238 -32.493  1.00  0.23
ATOM    998  CA  THR A 250      -4.461  37.042 -33.249  1.00  0.23
ATOM    999  C   THR A 250      -5.626  36.326 -32.609  1.00  0.23
ATOM   1000  O   THR A 250      -6.785  36.639 -32.881  1.00  0.23
ATOM   1001  N   GLY A 251      -5.266  35.347 -31.743  1.00  0.24
ATOM   1002  CA  GLY A 251      -6.391  35.039 -30.865  1.00  0.24
ATOM   1003  C   GLY A 251      -7.513  36.032 -31.057  1.00  0.24
ATOM   1004  O   GLY A 251      -8.663  35.756 -30.713  1.00  0.24
ATOM   1005  N   LEU A 252      -6.840  36.970 -31.583  1.00  0.27
ATOM   1006  CA  LEU A 252      -7.381  37.628 -32.769  1.00  0.27
ATOM   1007  C   LEU A 252      -6.477  38.748 -33.226  1.00  0.27
ATOM   1008  O   LEU A 252      -6.592  39.880 -32.758  1.00  0.27
ATOM   1009  N   LYS A 253      -5.613  38.578 -34.061  1.00  0.26
ATOM   1010  CA  LYS A 253      -5.435  39.404 -35.251  1.00  0.26
ATOM   1011  C   LYS A 253      -6.192  40.705 -35.124  1.00  0.26
ATOM   1012  O   LYS A 253      -5.765  41.736 -35.644  1.00  0.26
ATOM   1013  N   ILE A 254      -7.271  40.724 -34.477  1.00  0.26
ATOM   1014  CA  ILE A 254      -8.009  41.977 -34.354  1.00  0.26
ATOM   1015  C   ILE A 254      -8.936  42.176 -35.529  1.00  0.26
ATOM   1016  O   ILE A 254     -10.066  41.686 -35.529  1.00  0.26
ATOM   1017  N   ARG A 255      -8.493  42.875 -36.523  1.00  0.25
ATOM   1018  CA  ARG A 255      -9.380  42.882 -37.682  1.00  0.25
ATOM   1019  C   ARG A 255     -10.409  41.781 -37.582  1.00  0.25
ATOM   1020  O   ARG A 255     -11.610  42.044 -37.531  1.00  0.25
ATOM   1021  N   ASP A 256      -9.640  40.731 -37.576  1.00  0.25
ATOM   1022  CA  ASP A 256     -10.017  39.481 -36.924  1.00  0.25
ATOM   1023  C   ASP A 256      -9.839  38.308 -37.859  1.00  0.25
ATOM   1024  O   ASP A 256      -9.906  38.460 -39.079  1.00  0.25
ATOM   1025  N   LYS A 257      -9.647  37.353 -37.177  1.00  0.24
ATOM   1026  CA  LYS A 257      -9.552  36.032 -37.793  1.00  0.24
ATOM   1027  C   LYS A 257     -10.744  35.763 -38.680  1.00  0.24
ATOM   1028  O   LYS A 257     -10.597  35.540 -39.882  1.00  0.24
ATOM   1029  N   SER A 258     -11.837  35.794 -38.072  1.00  0.23
ATOM   1030  CA  SER A 258     -13.087  35.864 -38.822  1.00  0.23
ATOM   1031  C   SER A 258     -13.127  37.098 -39.692  1.00  0.23
ATOM   1032  O   SER A 258     -13.621  37.059 -40.819  1.00  0.23
ATOM   1033  N   GLU A 259     -12.569  38.187 -39.081  1.00  0.24
ATOM   1034  CA  GLU A 259     -12.410  39.461 -39.776  1.00  0.24
ATOM   1035  C   GLU A 259     -13.659  40.301 -39.656  1.00  0.24
ATOM   1036  O   GLU A 259     -13.606  41.527 -39.757  1.00  0.24
ATOM   1037  N   ASP A 260     -14.623  39.661 -39.466  1.00  0.24
ATOM   1038  CA  ASP A 260     -15.928  40.313 -39.395  1.00  0.24
ATOM   1039  C   ASP A 260     -16.309  40.604 -37.963  1.00  0.24
ATOM   1040  O   ASP A 260     -16.384  41.762 -37.554  1.00  0.24
ATOM   1041  N   ASP A 261     -16.518  39.588 -37.309  1.00  0.25
ATOM   1042  CA  ASP A 261     -16.473  39.937 -35.892  1.00  0.25
ATOM   1043  C   ASP A 261     -15.074  40.325 -35.476  1.00  0.25
ATOM   1044  O   ASP A 261     -14.209  40.561 -36.319  1.00  0.25
ATOM   1045  N   ASN A 262     -15.000  40.348 -34.297  1.00  0.24
ATOM   1046  CA  ASN A 262     -14.776  41.642 -33.659  1.00  0.24
ATOM   1047  C   ASN A 262     -15.012  42.773 -34.632  1.00  0.24
ATOM   1048  O   ASN A 262     -15.652  43.769 -34.297  1.00  0.24
ATOM   1049  N   GLN A 263     -14.507  42.576 -35.745  1.00  0.23
ATOM   1050  CA  GLN A 263     -15.186  43.195 -36.880  1.00  0.23
ATOM   1051  C   GLN A 263     -16.326  42.332 -37.364  1.00  0.23
ATOM   1052  O   GLN A 263     -16.180  41.571 -38.321  1.00  0.23
ATOM   1053  N   ARG A 264     -17.146  42.493 -36.798  1.00  0.23
ATOM   1054  CA  ARG A 264     -17.813  43.791 -36.852  1.00  0.23
ATOM   1055  C   ARG A 264     -17.308  44.704 -35.761  1.00  0.23
ATOM   1056  O   ARG A 264     -16.608  45.680 -36.030  1.00  0.23
ATOM   1057  N   LYS A 265     -17.709  44.316 -34.560  1.00  0.21
ATOM   1058  CA  LYS A 265     -17.865  45.298 -33.491  1.00  0.21
ATOM   1059  C   LYS A 265     -17.092  46.559 -33.799  1.00  0.21
ATOM   1060  O   LYS A 265     -17.675  47.632 -33.953  1.00  0.21
ATOM   1061  N   HIS A 266     -15.901  46.442 -33.880  1.00  0.22
ATOM   1062  CA  HIS A 266     -15.041  47.575 -34.209  1.00  0.22
ATOM   1063  C   HIS A 266     -15.555  48.308 -35.425  1.00  0.22
ATOM   1064  O   HIS A 266     -15.198  49.462 -35.663  1.00  0.22
ATOM   1065  N   PRO A 267     -16.383  47.654 -36.189  1.00  0.22
ATOM   1066  CA  PRO A 267     -16.887  48.264 -37.416  1.00  0.22
ATOM   1067  C   PRO A 267     -16.216  47.668 -38.631  1.00  0.22
ATOM   1068  O   PRO A 267     -15.615  48.383 -39.433  1.00  0.22
ATOM   1069  N   VAL A 268     -16.304  46.355 -38.790  1.00  0.22
ATOM   1070  CA  VAL A 268     -15.949  45.888 -40.126  1.00  0.22
ATOM   1071  C   VAL A 268     -14.521  46.248 -40.463  1.00  0.22
ATOM   1072  O   VAL A 268     -14.253  46.865 -41.494  1.00  0.22
ATOM   1073  N   PRO A 269     -13.772  45.847 -39.602  1.00  0.23
ATOM   1074  CA  PRO A 269     -12.321  45.965 -39.701  1.00  0.23
ATOM   1075  C   PRO A 269     -11.860  47.336 -39.267  1.00  0.23
ATOM   1076  O   PRO A 269     -10.729  47.506 -38.813  1.00  0.23
ATOM   1077  N   LEU A 270     -12.619  48.333 -39.360  1.00  0.22
ATOM   1078  CA  LEU A 270     -11.927  49.559 -39.744  1.00  0.22
ATOM   1079  C   LEU A 270     -11.293  50.220 -38.543  1.00  0.22
ATOM   1080  O   LEU A 270     -11.799  51.220 -38.034  1.00  0.22
ATOM   1081  N   THR A 271     -10.292  49.740 -38.110  1.00  0.21
ATOM   1082  CA  THR A 271      -9.011  50.412 -38.308  1.00  0.21
ATOM   1083  C   THR A 271      -9.201  51.752 -38.977  1.00  0.21
ATOM   1084  O   THR A 271      -8.423  52.136 -39.850  1.00  0.21
ATOM   1085  N   SER A 272     -10.088  52.400 -38.651  1.00  0.18
ATOM   1086  CA  SER A 272     -10.209  53.669 -39.362  1.00  0.18
ATOM   1087  C   SER A 272      -9.837  53.511 -40.817  1.00  0.18
ATOM   1088  O   SER A 272      -9.077  54.310 -41.364  1.00  0.18
ATOM   1089  N   SER A 273     -10.381  52.522 -41.329  1.00  0.18
ATOM   1090  CA  SER A 273     -10.288  52.225 -42.756  1.00  0.18
ATOM   1091  C   SER A 273      -9.220  51.192 -43.024  1.00  0.18
ATOM   1092  O   SER A 273      -8.574  51.211 -44.071  1.00  0.18
ATOM   1093  N   ASN A 274      -9.083  50.365 -42.108  1.00  0.20
ATOM   1094  CA  ASN A 274      -8.546  49.062 -42.491  1.00  0.20
ATOM   1095  C   ASN A 274      -7.048  49.126 -42.665  1.00  0.20
ATOM   1096  O   ASN A 274      -6.408  50.102 -42.273  1.00  0.20
ATOM   1097  N   ASN A 275      -6.545  48.121 -43.229  1.00  0.18
ATOM   1098  CA  ASN A 275      -5.180  47.683 -42.955  1.00  0.18
ATOM   1099  C   ASN A 275      -4.639  48.347 -41.711  1.00  0.18
ATOM   1100  O   ASN A 275      -3.999  49.396 -41.785  1.00  0.18
ATOM   1101  N   LYS A 276      -4.920  47.693 -40.568  1.00  0.18
ATOM   1102  CA  LYS A 276      -4.384  48.032 -39.253  1.00  0.18
ATOM   1103  C   LYS A 276      -5.069  49.254 -38.689  1.00  0.18
ATOM   1104  O   LYS A 276      -5.813  49.165 -37.712  1.00  0.18
ATOM   1105  N   LEU A 277      -4.777  50.387 -39.358  1.00  0.22
ATOM   1106  CA  LEU A 277      -5.355  51.636 -38.872  1.00  0.22
ATOM   1107  C   LEU A 277      -6.788  51.436 -38.440  1.00  0.22
ATOM   1108  O   LEU A 277      -7.535  50.683 -39.064  1.00  0.22
ATOM   1109  N   LYS A 278      -7.184  52.052 -37.441  1.00  0.24
ATOM   1110  CA  LYS A 278      -7.219  51.417 -36.127  1.00  0.24
ATOM   1111  C   LYS A 278      -8.618  50.965 -35.783  1.00  0.24
ATOM   1112  O   LYS A 278      -9.067  49.908 -36.229  1.00  0.24
ATOM   1113  N   THR A 279      -9.291  51.751 -35.006  1.00  0.25
ATOM   1114  CA  THR A 279     -10.588  51.286 -34.522  1.00  0.25
ATOM   1115  C   THR A 279     -10.548  49.811 -34.202  1.00  0.25
ATOM   1116  O   THR A 279     -10.537  49.420 -33.034  1.00  0.25
ATOM   1117  N   LEU A 280     -10.526  49.027 -35.201  1.00  0.26
ATOM   1118  CA  LEU A 280     -10.437  47.617 -34.835  1.00  0.26
ATOM   1119  C   LEU A 280      -9.879  47.454 -33.441  1.00  0.26
ATOM   1120  O   LEU A 280     -10.608  47.128 -32.505  1.00  0.26
ATOM   1121  N   ARG A 281      -8.544  47.714 -33.428  1.00  0.25
ATOM   1122  CA  ARG A 281      -7.972  47.660 -32.086  1.00  0.25
ATOM   1123  C   ARG A 281      -8.629  46.578 -31.262  1.00  0.25
ATOM   1124  O   ARG A 281      -8.134  46.208 -30.197  1.00  0.25
ATOM   1125  N   VAL A 282      -9.662  46.229 -31.891  1.00  0.26
ATOM   1126  CA  VAL A 282     -10.194  44.878 -31.734  1.00  0.26
ATOM   1127  C   VAL A 282     -11.667  44.836 -32.067  1.00  0.26
ATOM   1128  O   VAL A 282     -12.185  43.807 -32.501  1.00  0.26
ATOM   1129  N   SER A 283     -12.138  45.987 -31.809  1.00  0.26
ATOM   1130  CA  SER A 283     -13.086  45.980 -30.698  1.00  0.26
ATOM   1131  C   SER A 283     -13.414  44.567 -30.277  1.00  0.26
ATOM   1132  O   SER A 283     -12.631  43.645 -30.503  1.00  0.26
ATOM   1133  N   THR A 284     -14.512  44.295 -29.675  1.00  0.26
ATOM   1134  CA  THR A 284     -14.565  42.989 -29.025  1.00  0.26
ATOM   1135  C   THR A 284     -14.055  41.906 -29.945  1.00  0.26
ATOM   1136  O   THR A 284     -12.888  41.521 -29.879  1.00  0.26
ATOM   1137  N   THR A 285     -14.975  41.481 -30.750  1.00  0.24
ATOM   1138  CA  THR A 285     -14.542  40.691 -31.899  1.00  0.24
ATOM   1139  C   THR A 285     -14.390  39.236 -31.528  1.00  0.24
ATOM   1140  O   THR A 285     -15.091  38.733 -30.649  1.00  0.24
ATOM   1141  N   PRO A 286     -13.469  38.606 -32.218  1.00  0.24
ATOM   1142  CA  PRO A 286     -13.099  37.264 -31.779  1.00  0.24
ATOM   1143  C   PRO A 286     -11.626  37.189 -31.451  1.00  0.24
ATOM   1144  O   PRO A 286     -10.777  37.343 -32.329  1.00  0.24
ATOM   1145  N   ILE A 287     -11.463  36.986 -30.356  1.00  0.23
ATOM   1146  CA  ILE A 287     -10.633  35.876 -29.896  1.00  0.23
ATOM   1147  C   ILE A 287     -10.771  34.683 -30.811  1.00  0.23
ATOM   1148  O   ILE A 287     -11.433  34.756 -31.847  1.00  0.23
ATOM   1149  N   VAL A 288     -10.135  33.761 -30.305  1.00  0.24
ATOM   1150  CA  VAL A 288      -9.942  32.436 -30.888  1.00  0.24
ATOM   1151  C   VAL A 288      -9.611  31.420 -29.822  1.00  0.24
ATOM   1152  O   VAL A 288     -10.155  30.315 -29.814  1.00  0.24
ATOM   1153  N   ASN A 289      -8.764  31.822 -28.996  1.00  0.21
ATOM   1154  CA  ASN A 289      -8.595  31.143 -27.715  1.00  0.21
ATOM   1155  C   ASN A 289      -9.322  31.878 -26.613  1.00  0.21
ATOM   1156  O   ASN A 289      -9.132  31.589 -25.432  1.00  0.21
ATOM   1157  N   GLY A 290     -10.190  32.866 -26.956  1.00  0.17
ATOM   1158  CA  GLY A 290     -11.412  33.005 -26.168  1.00  0.17
ATOM   1159  C   GLY A 290     -11.518  34.389 -25.575  1.00  0.17
ATOM   1160  O   GLY A 290     -12.003  35.317 -26.222  1.00  0.17
ATOM   1161  N   ARG A 291     -11.080  34.531 -24.384  1.00  0.22
ATOM   1162  CA  ARG A 291     -11.099  35.872 -23.807  1.00  0.22
ATOM   1163  C   ARG A 291     -12.244  36.684 -24.364  1.00  0.22
ATOM   1164  O   ARG A 291     -12.383  37.869 -24.059  1.00  0.22
ATOM   1165  N   SER A 292     -13.026  36.014 -25.166  1.00  0.23
ATOM   1166  CA  SER A 292     -14.420  36.440 -25.253  1.00  0.23
ATOM   1167  C   SER A 292     -14.786  36.802 -26.672  1.00  0.23
ATOM   1168  O   SER A 292     -15.602  37.694 -26.904  1.00  0.23
ATOM   1169  N   THR A 293     -14.252  36.185 -27.633  1.00  0.23
ATOM   1170  CA  THR A 293     -14.349  36.946 -28.875  1.00  0.23
ATOM   1171  C   THR A 293     -13.526  38.210 -28.800  1.00  0.23
ATOM   1172  O   THR A 293     -13.123  38.761 -29.824  1.00  0.23
ATOM   1173  N   SER A 294     -13.408  38.471 -27.526  1.00  0.22
ATOM   1174  CA  SER A 294     -12.318  39.327 -27.068  1.00  0.22
ATOM   1175  C   SER A 294     -12.817  40.357 -26.083  1.00  0.22
ATOM   1176  O   SER A 294     -13.235  40.019 -24.976  1.00  0.22
ATOM   1177  N   THR A 295     -12.796  41.594 -26.426  1.00  0.22
ATOM   1178  CA  THR A 295     -13.359  42.581 -25.510  1.00  0.22
ATOM   1179  C   THR A 295     -13.065  43.985 -25.981  1.00  0.22
ATOM   1180  O   THR A 295     -13.974  44.732 -26.344  1.00  0.22
ATOM   1181  N   SER A 296     -11.800  44.338 -25.974  1.00  0.22
ATOM   1182  CA  SER A 296     -11.310  45.582 -26.561  1.00  0.22
ATOM   1183  C   SER A 296     -10.033  46.030 -25.891  1.00  0.22
ATOM   1184  O   SER A 296      -9.473  45.314 -25.061  1.00  0.22
ATOM   1185  N   GLU A 297      -9.623  47.174 -26.262  1.00  0.20
ATOM   1186  CA  GLU A 297      -8.394  47.746 -25.720  1.00  0.20
ATOM   1187  C   GLU A 297      -8.504  49.247 -25.598  1.00  0.20
ATOM   1188  O   GLU A 297      -8.754  49.942 -26.583  1.00  0.20
