# Supplementary material for: Plant virus movement proteins originated from jelly-roll capsid proteins
Source: PLoS Biol. 2023 Jun 15;21(6):e3002157. doi: 10.1371/journal.pbio.3002157 (PMC10306228; doi:10.1371/journal.pbio.3002157)
Supplement: S3 Data — (NWK) [file pbio.3002157.s008.nwk]

((((OuMV:0.2596224261,((TfSV:0.1029235114,(CRLV:0.04421589557,(SfSV:0.0285821539,CwmSV:0.0285821539):0.01563374167):0.05870761579):0.1252740909,(((LNYV:0.06374333843,CLBV:0.06374333843):0.09101009589,(CaMV:0.09754615196,(TMV:0.05618595508,AcVB:0.05618595508):0.04136019688):0.05720728236):0.03916797572,((RSV:0.08612982213,CyrOV:0.08612982213):0.08181956088,(RBDV:0.1129109217,(CaOV_gemini:0.03114603006,(DYMV_gemini:0.01014180936,(MYMV_gemini:0.005051116931,CaLCuV:0.005051116931):0.005090692431):0.0210042207):0.08176489161):0.05503846134):0.02597202703):0.03427619219):0.03142482386):0.09276972867,((PYFV:0.2808056691,(TSWV:0.209380076,(RRV:0.173473214,((LepOV_sela:0.01513557887,(LepOV_tri:0.007211253671,LepOV_pli:0.007211253671):0.007924325202):0.0375453269,(CPsV:0.04846986832,PseOV:0.04846986832):0.00421103746):0.1207923082):0.03590686201):0.07142559303):0.04253580468,((CiLVC:0.1915391103,(CMV:0.03772606377,(OPMV_tombus:0.01456164461,(CaMV_tombus:0.001043944945,CMoV:0.001043944945):0.01351769966):0.02316441917):0.1538130465):0.1076090948,(CLSV_tombus:0.2482856771,(EMCV_tombus:0.1634003842,TBSV:0.1634003842):0.08488529291):0.05086252798):0.0241932687):0.02905068102):0.2245272917,((6s44A_FBNSV_Nano:0.2134832858,((4bcuA_STNV_Albeto:0.001222708034,2BUKA_STNV_Albeto:0.001222708034):0.13972542,(6ek5A:0.08967114933,6f2sH_AYVV_Gemini:0.08967114933):0.05127697871):0.07253515777):0.2869145659,((1js9C_BMV_Bromo:0.03871232124,1za7A_CCMV_Bromo:0.03871232124):0.4097325379,(1a34A:0.2754438746,1STMA_SPMV_Papani:0.2754438746):0.1730009846):0.05195299251):0.07652159476):0.1544399975,((1ny71_CPMV_Seco:0.506955361,((5j98A_SBPV_Ifla:0.2313681869,1B35A_CRPV_Dicistro:0.2313681869):0.1848712033,(3M8LA_FCV_Calici:0.2573008853,1ihmA_NV_Calici:0.2573008853):0.1589385048):0.09071597078):0.08926655294,((1WCDj_IBDV_Birna:0.3012483161,((2bbvC_BBV_Noda:0.01126166742,1novC_NOV_Noda:0.01126166742):0.1588260824,(2qqpA_PrV_Carmotetra:0.03073963047,1ohfA_NomegaV_Alphatetra:0.03073963047):0.1393481193):0.1311605663):0.2762252993,((6RPKU:0.02229952007,3r0rA_PCV2_Circo:0.02229952007):0.3931288429,((4nwvA_Orsay_virus_Noda:0.3100352021,(1f2nC_RYMV_Sobemo:0.222320947,(2TBVC_TBSV_Tombus:0.1632509228,2IZWC_RGMoV_Sobemo:0.1632509228):0.05907002426):0.08771425514):0.06707063009,(1auyA_TYMV_Tymo:0.311167239,((PVYV_Luteo:0.006871742126,(FBPV_Luteo:0.001023975633,BChV_Luteo:0.001023975633):0.005847766493):0.01302890581,(6scoA_PLRV_LuteoCP:0.01621521197,6sclC_BYDV_TombusLuteo:0.01621521197):0.003685435967):0.2912665911):0.06593859323):0.03832253073):0.1620452524):0.01874829851):0.13513753);
