# Supplementary material for: Plant virus movement proteins originated from jelly-roll capsid proteins
Source: PLoS Biol. 2023 Jun 15;21(6):e3002157. doi: 10.1371/journal.pbio.3002157 (PMC10306228; doi:10.1371/journal.pbio.3002157)
Supplement: S4 Data — (NWK) [file pbio.3002157.s009.nwk]

((3IDEA_IPNV_Birna:0.001095456764,1WCDj_IBDV_Birna:0.001095456764):0.9862210767,(((((6sclC_BYDV_TombusLuteo:0.001599947055,(6scoA_PLRV_LuteoCP:0.000495167385,(BAJ72198_putative_P3_protein_Pepper_vein_yellows_virus_ranked_0:0.0003076350374,(AXP14383_coat_protein_Faba_bean_polerovirus1_ranked_0:1.500093956e-05,AAK49957_putative_protein_P3_Beet_chlorosis_virus_ranked_0:1.500093956e-05):0.0002926340978):0.0001875323476):0.00110477967):0.01184637537,((1qjzB_PhMV_Tymo:0.001838131985,1auyA_TYMV_Tymo:0.001838131985):0.006454559999,(4nwvA_Orsay_virus_Noda:0.004229835861,(2TBVC_TBSV_Tombus:0.003457510775,(2IZWC_RGMoV_Sobemo:0.002189234661,(1f2nC_RYMV_Sobemo:0.001411993003,(4sbvC_SBMV_Sobemo:0.0007806546243,1c8nC_TNV_Tombus:0.0007806546243):0.0006313383782):0.0007772416582):0.001268276115):0.0007723250858):0.004062856122):0.005153630446):0.007921004986,(((2bbvC_BBV_Noda:0.0002278120745,1novC_NOV_Noda:0.0002278120745):0.002474590691,(2qqpA_PrV_Carmotetra:0.00118516375,1ohfA_NomegaV_Alphatetra:0.00118516375):0.001517239015):0.01404568372,(5j09A_BFDV_Circo:0.003025820157,(6rpk:0.0004159174836,3r0rA_PCV2_Circo:0.0004159174836):0.002609902674):0.01372226633):0.004619240932):0.01478551446,(1a34:0.03236854196,((1ny71_CPMV_Seco:0.0005033739561,1pgl1_BPMV_Seco:0.0005033739561):0.01697390716,((3M8LA_FCV_Calici:0.0009006965207,1ihmA_NV_Calici:0.0009006965207):0.007376211864,(5j98A_SBPV_Ifla:0.003553685196,1B35A_CRPV_Dicistro:0.003553685196):0.004723223189):0.009200372736):0.01489126084):0.00378429991):0.06974499084,(((tombus_YP_009032642_cut:0.0106731362,(tomato_fern_cut:0.009851487889,(gemini_QIE08114_cut:0.005335701307,(Raspberry_bushy_cut:0.004912658106,(gemini_QPN02351_cut:0.0007462613342,(gemini_NP_671471_cut:0.0003254046034,Cabbage_leaf_cut:0.0003254046034):0.0004208567308):0.004166396772):0.0004230432008):0.004515786582):0.0008216483152):0.02193709203,((Tomato_bushy_cut:0.01532557853,(1STMA_SPMV_Papani:0.01334010546,((TSWV_cut:0.003452683393,(Lettuce_becrotic_cut:0.001677389835,Citrus_leaf_blotch_cut:0.001677389835):0.001775293558):0.004808852216,(tombus_YP_008999614_cut:0.006520418266,(TMV_cut:0.003230442249,(CaMV_rosette_cut:0.002708921512,Actinidia_cut:0.002708921512):0.0005215207368):0.003289976017):0.001741117343):0.005078569847):0.001985473073):0.01291290602,(Parsnip_yellow_cut:0.01833914579,(((Cherry_rasp_cut:0.001849180879,(common_water_moss_cut:0.0008518668156,shoestring_fern_cut:0.0008518668156):0.0009973140635):0.003157678328,(Ourmia_melon_cut:0.004426363875,Citrus_leprosis_cut:0.004426363875):0.0005804953322):0.005776841429,((CMV_cut:0.001039896743,(tombus_AXT18261_cut:0.0006410390878,(tombus_YP_002302261_cut:4.696496601e-05,Carrot_mottle_cut:4.696496601e-05):0.0005940741218):0.0003988576549):0.005159271726,((Citrus_psorosis_cut:0.001003750594,(slender_bog_club_moss:0.0004957829356,(krauss_spike_moss:0.0002270618481,(Hairy_liverwort:0.000144595613,Basket_liverwort:0.000144595613):8.246623512e-05):0.0002687210875):0.000507967658):0.004791513895,(Rose_rosette_cut:0.004316934481,(holly_fern:0.002946259854,Rice_stripe_ranked_cut:0.002946259854):0.001370674627):0.001478330008):0.0004039039796):0.004584532167):0.007555445157):0.009899338755):0.004371743685):0.02536330929,((1za7A_CCMV_Bromo:0.001052720633,1js9C_BMV_Bromo:0.001052720633):0.03617925143,(6s44A_FBNSV_Nano:0.01172650918,((4bcuA_STNV_Albeto:9.015582335e-05,2BUKA_STNV_Albeto:9.015582335e-05):0.006938132941,(6ek5:0.00132843512,6f2sH_AYVV_Gemini:0.00132843512):0.005699853645):0.004698220411):0.02550546288):0.02074156547):0.04792429518):0.8814187008);
